# Supplementary material for: A genome-wide copper-sensitized screen identifies novel regulators of mitochondrial cytochrome c oxidase activity
Source: J Biol Chem. 2021 Mar 1;296:100485. doi: 10.1016/j.jbc.2021.100485 (PMC8027276; doi:10.1016/j.jbc.2021.100485)
Supplement: Table S1 [file mmc2.xlsx]

## Sheet: Description
Supplementary Table 1
This table contains a rank ordered gene list of "hits" from the BarSeq screen designed to calculate the comparative fitness of yeast mutants on non-fermentable (YPGE) versus fermentable (YPD) media.
ORF:	Systematic name
Gene:	Standard name
T-Score :	The T-scores were calculated by Welch's t-test using the number of reads from the "UP" tag sequence of DNA barcodes on each mutant in the deletion collection.
Notes:	Strains are sorted by smallest to largest T-score values.
	For the genes listed in red font, we manually checked whether ORF "hit" from the screen overlapped with another gene on the same or opposite strand that most likely explain the observed phenotype.
	Only the top and bottom 50 strains were manually curated for ORF overlap.

## Sheet: Gene List
ORF Name	Gene	T Score (YPGE-YPD) UP
YOL096C	COQ3	-76.9382
YNL052W	COX5A	-65.9995
YNR025C	PIS1	-59.2684
YNR018W	RCF2	-46.2372
YPL060W	MFM1	-38.785
YDR203W	RAV2	-37.6276
YLR218C	COA4	-36.5133
YML090W	YML090W	-33.7385
YGR222W	PET54	-31.0408
YOL008W	COQ10	-30.4107
YMR150C	IMP1	-30.284
YPL195W	APL5	-29.8485
YMR280C	CAT8	-29.5082
YOR334W	MRS2	-29.2359
YER141W	COX15	-27.2894
YOR333C	MRS2	-27.2858
YMR245W	COA6	-26.931
YLR220W	CCC1	-26.6831
YJR033C	RAV1	-26.5703
YLL041C	SDH2	-26.4075
YPR191W	QCR2	-25.5349
YDR202C	RAV2	-25.4579
YOL050C	GAL11	-25.1801
YJL024C	APS3	-23.9743
YNL077W	APJ1	-23.4765
YNL259C	ATX1	-23.2148
YDL173W	PAR32	-22.7064
YGR261C	APL6	-22.2176
YBR288C	APM3	-22.1271
YOR069W	VPS5	-21.3494
YDR316W	OMS1	-21.1197
YDR116C	MRPL1	-19.684
YKL208W	CBT1	-19.6657
YMR054W	STV1	-19.5229
YDL106C	PHO2	-19.0966
YBR120C	CBP6	-19.0829
YOL049W	GSH2	-18.9926
YOL126C	MDH2	-18.6817
YDR148C	KGD2	-18.5592
YHR008C	SOD2	-18.5566
YBR044C	TCM62	-18.3717
YLR038C	COX12	-18.3007
YOL152W	FRE7	-17.9119
YHL005C	YHL005C	-17.8753
YMR151W	YIM2/IMP1	-17.8484
YNR045W	PET494	-17.7996
YMR063W	RIM9	-17.5795
YJR040W	GEF1	-17.1292
YDL226C	GCS1	-16.6007
YDR511W	SDH7	-16.5412
YBR037C	SCO1	-16.3599
YLR171W	APS1	-16.0667
YHR049W	FSH1	-15.7399
YOR132W	VPS17	-15.7029
YLR203C	MSS51	-15.6325
YJL101C	GSH1	-15.5197
YOL138C	RTC1	-15.4121
YOR358W	HAP5	-15.4056
YML129C	COX14	-15.296
YDR049W	VMS1	-15.2511
YHR116W	COX23	-15.0199
YBR185C	MBA1	-14.9383
YJR120W	YJR120W	-14.9304
YER145C	FTR1	-14.8165
YOL036W	YOL036W	-14.8084
YPL259C	APM1	-14.6628
YNL179C	YNL179C	-14.6137
YKL149C	DBR1	-14.5741
YDR197W	CBS2	-14.3059
YDR435C	PPM1	-14.1306
YDR295C	HDA2	-13.9875
YDR162C	NBP2	-13.9831
YDL107W	MSS2	-13.8906
YOR354C	MSC6	-13.8432
YDL068W	YDL068W	-13.6858
YPL051W	ARL3	-13.6029
YGL115W	SNF4	-13.5549
YNR042W	YNR042W	-13.4725
YIL125W	KGD1	-13.4175
YMR057C	YMR057C	-13.4108
YLL013C	PUF3	-13.3551
YLL020C	YLL020C	-13.3137
YKL137W	CMC1	-13.2832
YOR350C	MNE1	-13.1152
YNR041C	COQ2	-12.9473
YPR020W	ATP20	-12.8668
YJR048W	CYC1	-12.8146
YAL004W	YAL004W	-12.7213
YLR077W	FMP25	-12.7124
YML110C	COQ5	-12.7108
YKL085W	MDH1	-12.6397
YMR016C	SOK2	-12.5871
YJL004C	SYS1	-12.5636
YPR029C	APL4	-12.469
YIL157C	COA1	-12.4663
YLR201C	COQ9	-12.425
YHL038C	CBP2	-12.3759
YJR034W	PET191	-12.3284
YER177W	BMH1	-12.2506
YDR271C	YDR271C	-12.0969
YBL089W	AVT5	-12.0904
YDR178W	SDH4	-12.0186
YLR142W	PUT1	-12.0168
YAL039C	CYC3	-11.9888
YGL124C	MON1	-11.9813
YBL091C-A	SCS22	-11.8978
YBR225W	YBR225W	-11.8955
YBR226C	YBR226C	-11.8782
YKL093W	MBR1	-11.868
YGR125W	YGR125W	-11.8148
YMR285C	NGL2	-11.7909
YLR270W	DCS1	-11.6399
YLR170C	APS1	-11.6053
YGL197W	MDS3	-11.5759
YKL167C	MRP49	-11.5381
YLL019C	KNS1	-11.4913
YDR536W	STL1	-11.4217
YPL262W	FUM1	-11.387
YER097W	YER097W	-11.3753
YNL167C	SKO1	-11.3542
YDR269C	YDR269C	-11.3363
YOL043C	NTG2	-11.203
YKL136W	YKL136W	-11.0326
YER027C	GAL83	-11.0058
YML017W	PSP2	-11.005
YJL155C	FBP26	-10.9994
YOR037W	CYC2	-10.9799
YBL045C	COR1	-10.974
YOR068C	VAM10	-10.9063
YKL106W	AAT1	-10.775
YLR261C	VPS63	-10.6386
YKL148C	SDH1	-10.6108
YML089C	YML089C	-10.5125
YPL111W	CAR1	-10.4654
YKR042W	UTH1	-10.4391
YLR350W	ORM2	-10.4008
YGR033C	TIM21	-10.358
YBL008W	HIR1	-10.3197
YPL215W	CBP3	-10.2952
YMR315W	YMR315W	-10.2648
YGL235W	YGL235W	-10.2523
YJR080C	AIM24	-10.2353
YPL159C	PET20	-10.2314
YEL053C	MAK10	-10.1463
YDR388W	RVS167	-10.1431
YNL140C	YNL140C	-10.106
YMR241W	YHM2	-10.0671
YDR048C	YDR048C	-9.97704
YPL172C	COX10	-9.95401
YGR088W	CTT1	-9.94108
YER153C	PET122	-9.92075
YBR003W	COQ1	-9.89682
YIL155C	GUT2	-9.85204
YGL020C	GET1	-9.81197
YDR247W	VHS1	-9.80804
YMR042W	ARG80	-9.75531
YML030W	RCF1	-9.75215
YEL062W	NPR2	-9.74609
YOL093W	TRM10	-9.68351
YKL067W	YNK1	-9.68089
YHR009C	TDA3	-9.64508
YIL044C	AGE2	-9.62718
YOR139C	YOR139C	-9.61219
YJL110C	GZF3	-9.60878
YGL212W	VAM7	-9.54635
YDR079W	PET100	-9.51481
YML113W	DAT1	-9.50798
YDR456W	NHX1	-9.47379
YOR022C	DDL1	-9.46771
YLR202C	YLR202C	-9.3857
YNL294C	RIM21	-9.21894
YOR113W	AZF1	-9.15148
YIR001C	SGN1	-9.13642
YNL016W	PUB1	-9.13614
YPL219W	PCL8	-9.13605
YLR412W	BER1	-9.04608
YBL055C	YBL055C	-9.03434
YPL179W	PPQ1	-8.99176
YDR080W	VPS41	-8.97359
YER083C	GET2	-8.95888
YOR306C	MCH5	-8.91596
YPR128C	ANT1	-8.8224
YPL183C	RTT10	-8.77571
YDR136C	VPS61	-8.75704
YNL201C	PSY2	-8.62249
YHR075C	PPE1	-8.59375
YMR173W	DDR48	-8.54852
YLR438W	CAR2	-8.47886
YOL071W	SDH5	-8.46881
YGR155W	CYS4	-8.41759
YOR065W	CYT1	-8.40318
YDR231C	COX20	-8.39288
YGL057C	GEP7	-8.35484
YDR529C	QCR7	-8.34066
YAL053W	FLC2	-8.2947
YKR016W	MIC60	-8.24094
YOR275C	RIM20	-8.23909
YKL109W	HAP4	-8.21138
YLR039C	RIC1	-8.18205
YDR375C	BCS1	-8.16994
YDR455C	YDR455C	-8.11636
YML062C	MFT1	-8.05962
YBR131W	CCZ1	-8.04477
YDR349C	YPS7	-8.03521
YEL024W	RIP1	-8.00642
YMR294W	JNM1	-7.97814
YFR046C	CNN1	-7.97535
YMR311C	GLC8	-7.97338
YMR035W	IMP2	-7.95449
YOR064C	YNG1	-7.91682
YGL062W	PYC1	-7.88882
YHR012W	VPS29	-7.86272
YPL105C	SYH1	-7.83227
YBR224W	YBR224W	-7.79159
YJL154C	VPS35	-7.79145
YDL212W	SHR3	-7.78809
YAL005C	SSA1	-7.78547
YGR270W	YTA7	-7.75428
YNL295W	MRX6	-7.63115
YGR229C	SMI1	-7.60114
YPR123C	YPR123C	-7.5587
YIL070C	MAM33	-7.54898
YFR034C	PHO4	-7.53937
YKL040C	NFU1	-7.53388
YDL001W	RMD1	-7.53044
YPL182C	YPL182C	-7.50183
YPR039W	YPR039W	-7.48807
YDR504C	SPG3	-7.45274
YFR033C	QCR6	-7.39978
YBL057C	PTH2	-7.39091
YPL152W	RRD2	-7.33438
YBL052C	SAS3	-7.30132
YKL135C	APL2	-7.27988
YDR391C	YDR391C	-7.23779
YMR282C	AEP2	-7.21682
YEL015W	EDC3	-7.20252
YOR070C	GYP1	-7.19446
YPR012W	YPR012W	-7.16746
YNL136W	EAF7	-7.11701
YLL049W	LDB18	-7.09913
YJL098W	SAP185	-6.96684
YBR269C	SDH8	-6.94707
YOR304W	ISW2	-6.92392
YDL199C	YDL199C	-6.89989
YPL260W	CUB1	-6.8904
YPL212C	PUS1	-6.87775
YDR149C	NUM1	-6.85917
YJR087W	YJR087W	-6.84151
YGL139W	FLC3	-6.81907
YGR196C	FYV8	-6.81057
YJL131C	AIM23	-6.76877
YKR061W	KTR2	-6.76832
YGL151W	NUT1	-6.74469
YER081W	SER3	-6.73337
YOL114C	PTH4	-6.7215
YOR135C	IRC14	-6.64382
YDL079C	MRK1	-6.62445
YHL027W	RIM101	-6.59465
YBL096C	YBL096C	-6.59102
YLR345W	YLR345W	-6.53219
YER123W	YCK3	-6.516
YDL172C	YDL172C	-6.47857
YLR253W	MCP2	-6.46919
YJL053W	PEP8	-6.46701
YHR032W	ERC1	-6.45565
YDR441C	APT2	-6.4038
YER058W	PET117	-6.39987
YBL044W	YBL044W	-6.33173
YML051W	GAL80	-6.29687
YDR099W	BMH2	-6.29034
YHR093W	AHT1	-6.28002
YMR318C	ADH6	-6.25716
YNR020C	ATP23	-6.2396
YLR114C	AVL9	-6.2306
YER075C	PTP3	-6.20861
YJL094C	KHA1	-6.19303
YGL045W	RIM8	-6.19143
YLR169W	YLR169W	-6.15866
YDR430C	CYM1	-6.14604
YDR277C	MTH1	-6.14012
YKL087C	CYT2	-6.11463
YMR139W	RIM11	-6.10331
YPR179C	HDA3	-6.09586
YOR030W	DFG16	-6.07857
YLR269C	YLR269C	-6.0669
YOR125C	CAT5	-6.05447
YLR352W	LUG1	-6.03544
YNL098C	RAS2	-6.02406
YLR254C	NDL1	-5.98633
YML001W	YPT7	-5.97384
YPR167C	MET16	-5.93319
YDL104C	QRI7	-5.92625
YGR184C	UBR1	-5.90833
YNL037C	IDH1	-5.88405
YPL221W	FLC1	-5.86616
YLR377C	FBP1	-5.86442
YBL059W	IAI11	-5.85668
YKL005C	BYE1	-5.84157
YOR274W	MOD5	-5.83045
YHR073W	OSH3	-5.73974
YDL194W	SNF3	-5.72895
YCL044C	MGR1	-5.69546
YLR420W	URA4	-5.68607
YPL139C	UME1	-5.67524
YPR037C	ERV2	-5.66567
YPL274W	SAM3	-5.64758
YER059W	PCL6	-5.61475
YDR089W	VTC5	-5.59946
YHR181W	SVP26	-5.5422
YML082W	YML082W	-5.52411
YFR048W	RMD8	-5.51833
YNL160W	YGP1	-5.51012
YHL020C	OPI1	-5.49808
YKL002W	DID4	-5.49775
YBR229C	ROT2	-5.48917
YLR248W	RCK2	-5.45493
YKL198C	PTK1	-5.44723
YNL008C	ASI3	-5.44496
YIR021W	MRS1	-5.40312
YGL198W	YIP4	-5.39084
YDR006C	SOK1	-5.3612
YJL003W	COX16	-5.35102
YPL181W	CTI6	-5.34492
YKR020W	VPS51	-5.34146
YGL199C	YGL199C	-5.33965
YEL005C	VAB2	-5.32988
YJR066W	TOR1	-5.32103
YPL002C	SNF8	-5.30335
YDR266C	HEL2	-5.29002
YIR018W	YAP5	-5.27407
YNL069C	RPL16B	-5.27101
YDR119W	VBA4	-5.23342
YDL134C	PPH21	-5.22454
YPR031W	NTO1	-5.21676
YOR375C	GDH1	-5.20107
YOL162W	YOL162W	-5.18803
YNL078W	NIS1	-5.17447
YDR026C	NSI1	-5.14712
YBR187W	GDT1	-5.12756
YHR017W	YSC83	-5.11989
YKL037W	AIM26	-5.10718
YPR114W	YPR114W	-5.10245
YDR150W	NUM1	-5.07874
YOR305W	RRG7	-5.0665
YOR076C	SKI7	-5.02293
YHL007C	STE20	-5.00258
YAL009W	SPO7	-4.96661
YMR154C	RIM13	-4.889
YOR038C	HIR2	-4.87021
YJL214W	HXT8	-4.86447
YOR374W	ALD4	-4.83665
YPL132W	COX11	-4.8213
YLR238W	FAR10	-4.80719
YNL183C	NPR1	-4.79193
YFR043C	IRC6	-4.76424
YML009C	MRPL39	-4.74334
YML120C	NDI1	-4.73562
YDL137W	ARF2	-4.70696
YOL116W	MSN1	-4.67202
YJL171C	TOH1	-4.66532
YGR255C	COQ6	-4.6469
YHL021C	AIM17	-4.64533
YPR050C	YPR050C	-4.61268
YIL084C	SDS3	-4.6095
YLR057W	MNL2	-4.60725
YPL150W	YPL150W	-4.60353
YDR320C	SWA2	-4.59066
YBR018C	GAL7	-4.58345
YML117W	NAB6	-4.5718
YOR109W	INP53	-4.55223
YOR355W	GDS1	-4.52338
YLR047C	FRE8	-4.51554
YER030W	CHZ1	-4.47848
YIL153W	RRD1	-4.47773
YBR215W	HPC2	-4.47086
YBR219C	YBR219C	-4.46908
YDR192C	NUP42	-4.46817
YLR093C	NYV1	-4.46554
YGL034C	YGL034C	-4.46077
YDR075W	PPH3	-4.44955
YDR493W	MZM1	-4.4312
YJR150C	DAN1	-4.40557
YNL303W	YNL303W	-4.3978
YNL041C	COG6	-4.39607
YLR408C	BLS1	-4.39135
YMR238W	DFG5	-4.38998
YOR045W	TOM6	-4.38871
YIL010W	DOT5	-4.38748
YJL121C	RPE1	-4.36824
YDR452W	PPN1	-4.36132
YDL188C	PPH22	-4.346
YIR028W	DAL4	-4.34241
YLL055W	YCT1	-4.32509
YGL014W	PUF4	-4.32297
YGL026C	TRP5	-4.32262
YCR009C	RVS161	-4.31023
YKL041W	VPS24	-4.30855
YIR024C	INA22	-4.30486
YDR380W	ARO10	-4.27805
YDR466W	PKH3	-4.26097
YGR250C	RIE1	-4.25801
YHR120W	MSH1	-4.24879
YOL109W	ZEO1	-4.24031
YGR247W	CPD1	-4.23394
YPL236C	ENV7	-4.21709
YNL154C	YCK2	-4.20656
YER142C	MAG1	-4.20524
YDR122W	KIN1	-4.19646
YKR011C	YKR011C	-4.19561
YPL165C	SET6	-4.1944
YJL103C	GSM1	-4.17642
YIR019C	FLO11	-4.16338
YDL180W	YDL180W	-4.15842
YDR137W	RGP1	-4.14961
YGL170C	SPO74	-4.13777
YGR035C	YGR035C	-4.13468
YMR216C	SKY1	-4.12523
YDR204W	COQ4	-4.10759
YJL213W	YJL213W	-4.10244
YOR357C	SNX3	-4.09953
YDR494W	RSM28	-4.07991
YPR173C	VPS4	-4.07725
YGR183C	QCR9	-4.07647
YGR067C	YGR067C	-4.07446
YBR041W	FAT1	-4.06363
YDR298C	ATP5	-4.05891
YBR039W	ATP3	-4.03753
YHR077C	NMD2	-4.02987
YGR025W	YGR025W	-4.02101
YKL098W	MTC2	-4.01674
YLR393W	ATP10	-3.99913
YPR070W	MED1	-3.97991
YHR037W	PUT2	-3.96638
YBL009W	ALK2	-3.96437
YBR065C	ECM2	-3.96376
YDR011W	SNQ2	-3.95267
YGL079W	KXD1	-3.95168
YAL024C	LTE1	-3.93467
YER185W	PUG1	-3.92336
YJL157C	FAR1	-3.91939
YKL047W	ANR2	-3.91795
YNL288W	CAF40	-3.91606
YLR421C	RPN13	-3.91349
YHR051W	COX6	-3.91338
YGL133W	ITC1	-3.91087
YOR313C	SPS4	-3.9071
YJL209W	CBP1	-3.89702
YML078W	CPR3	-3.89602
YOL001W	PHO80	-3.87796
YJR105W	ADO1	-3.87461
YNL067W	RPL9B	-3.86586
YIR034C	LYS1	-3.86361
YLR168C	UPS2	-3.85485
YBL015W	ACH1	-3.84095
YGL166W	CUP2	-3.83946
YDR326C	YSP2	-3.82572
YKR018C	YKR018C	-3.81424
YHR015W	MIP6	-3.81217
YGR238C	KEL2	-3.80304
YKL046C	DCW1	-3.79919
YNL314W	DAL82	-3.79126
YKR097W	PCK1	-3.79073
YOR300W	YOR300W	-3.76957
YDR019C	GCV1	-3.76908
YKR001C	VPS1	-3.76664
YDR270W	CCC2	-3.76425
YGL067W	NPY1	-3.76356
YHR003C	TCD1	-3.75116
YLR422W	DCK1	-3.74622
YDR336W	MRX8	-3.74423
YMR027W	YMR027W	-3.74333
YGR197C	SNG1	-3.73566
YML076C	WAR1	-3.72217
YGR086C	PIL1	-3.71027
YDR163W	CWC15	-3.7056
YNL320W	YNL320W	-3.70057
YKR044W	UIP5	-3.69892
YJR019C	TES1	-3.69519
YHR167W	THP2	-3.68842
YDR512C	EMI1	-3.68584
YNR074C	AIF1	-3.68358
YKL168C	KKQ8	-3.67456
YDL006W	PTC1	-3.67296
YBR084W	MIS1	-3.66631
YBL100C	YBL100C	-3.64649
YER092W	IES5	-3.64107
YPR009W	SUT2	-3.62739
YOL087C	DUF1	-3.61962
YMR031C	EIS1	-3.61834
YPL177C	CUP9	-3.60466
YDR072C	IPT1	-3.59871
YPL133C	RDS2	-3.59169
YHL047C	ARN2	-3.5714
YKL015W	PUT3	-3.56368
YBR263W	SHM1	-3.56312
YOR175C	ALE1	-3.55633
YGR080W	TWF1	-3.55025
YBR130C	SHE3	-3.54448
YGR122W	YGR122W	-3.54193
YGL043W	DST1	-3.51907
YBR013C	YBR013C	-3.51744
YJL077C	ICS3	-3.51499
YGL210W	YPT32	-3.50927
YPR066W	UBA3	-3.50589
YOR173W	DCS2	-3.50464
YLR081W	GAL2	-3.49981
YNR006W	VPS27	-3.49003
YOR378W	AMF1	-3.46484
YOR351C	MEK1	-3.46237
YDR005C	MAF1	-3.45979
YCL005W	LDB16	-3.45532
YML104C	MDM1	-3.4489
YEL056W	HAT2	-3.44525
YDL052C	SLC1	-3.44189
YHL028W	WSC4	-3.43177
YOR179C	SYC1	-3.42161
YLL009C	COX17	-3.4061
YGR106C	VOA1	-3.40045
YBL013W	FMT1	-3.39794
YDR389W	SAC7	-3.39136
YMR225C	MRPL44	-3.38781
YMR064W	AEP1	-3.38227
YFR032C	RRT5	-3.37959
YJR059W	PTK2	-3.37672
YER101C	AST2	-3.34817
YKR015C	YKR015C	-3.33559
YFR035C	YFR035C	-3.32934
YMR092C	AIP1	-3.32901
YBR262C	MIC12	-3.3278
YPL066W	RGL1	-3.32374
YOR115C	TRS33	-3.31869
YGL140C	YGL140C	-3.31776
YKL174C	TPO5	-3.31098
YKL038W	RGT1	-3.30283
YPR051W	MAK3	-3.3007
YAL031C	GIP4	-3.30034
YDL169C	UGX2	-3.29654
YDR008C	YDR008C	-3.28994
YEL014C	YEL014C	-3.28991
YPL100W	ATG21	-3.28153
YDL138W	RGT2	-3.26242
YNL293W	MSB3	-3.25833
YMR292W	GOT1	-3.2541
YLR454W	FMP27	-3.25241
YMR111C	EUC1	-3.25021
YML100W	TSL1	-3.24753
YKR041W	YKR041W	-3.2433
YLR360W	VPS38	-3.23879
YJL187C	SWE1	-3.23035
YJL067W	YJL067W	-3.22097
YLL016W	SDC25	-3.21044
YPL194W	DDC1	-3.20748
YJL156C	SSY5	-3.19588
YOL042W	NGL1	-3.19484
YDL178W	DLD2	-3.1941
YDR034C	LYS14	-3.19104
YIL035C	CKA1	-3.19006
YMR183C	SSO2	-3.18646
YPL265W	DIP5	-3.18073
YLR449W	FPR4	-3.17367
YJL134W	LCB3	-3.17207
YBR227C	MCX1	-3.16908
YHR035W	NEL1	-3.16414
YDL189W	RBS1	-3.16365
YDR372C	VPS74	-3.15287
YDL157C	YDL157C	-3.14988
YDL018C	ERP3	-3.1233
YJL130C	URA2	-3.11558
YLR363C	NMD4	-3.11106
YIL098C	FMC1	-3.11072
YNL218W	MGS1	-3.10299
YMR102C	YMR102C	-3.08684
YDL112W	TRM3	-3.08034
YER060W	FCY21	-3.07881
YJL051W	IRC8	-3.07628
YHR150W	PEX28	-3.07401
YDR257C	RKM4	-3.06868
YBR096W	YBR096W	-3.0663
YDL086W	YDL086W	-3.06537
YHR200W	RPN10	-3.05563
YGL222C	EDC1	-3.05415
YGL096W	TOS8	-3.04818
YDR309C	GIC2	-3.04255
YCR044C	PER1	-3.03754
YBL029W	YBL029W	-3.03458
YGL181W	GTS1	-3.03196
YHR124W	NDT80	-3.02635
YGR112W	SHY1	-3.01849
YGL025C	PGD1	-3.01015
YOR140W	SFL1	-3.00933
YGR101W	PCP1	-3.00703
YLR257W	YLR257W	-3.00072
YGR182C	YGR182C	-2.99977
YMR073C	IRC21	-2.99975
YKL063C	YKL063C	-2.99687
YDL095W	PMT1	-2.97451
YKR014C	YPT52	-2.96337
YNL238W	KEX2	-2.95946
YLL048C	YBT1	-2.9535
YPR038W	IRC16	-2.95306
YDR043C	NRG1	-2.945
YBR035C	PDX3	-2.93507
YOR315W	SFG1	-2.90916
YGR209C	TRX2	-2.90601
YPR124W	CTR1	-2.9043
YNL334C	SNO2	-2.90417
YER073W	ALD5	-2.89005
YML022W	APT1	-2.88889
YLR415C	YLR415C	-2.88404
YOL027C	MDM38	-2.88236
YDL200C	MGT1	-2.88047
YLR122C	YLR122C	-2.88009
YCR006C	YCR006C	-2.87789
YLL054C	YLL054C	-2.87785
YGR241C	YAP1802	-2.87519
YOR168W	GLN4	-2.86964
YNL195C	YNL195C	-2.86626
YGR263C	SAY1	-2.86425
YNL051W	COG5	-2.86026
YOL052C	SPE2	-2.85337
YLR119W	SRN2	-2.85141
YBR271W	EFM2	-2.84926
YER170W	ADK2	-2.84279
YLR446W	YLR446W	-2.81448
YDR440W	DOT1	-2.80987
YMR152W	YIM1	-2.79813
YNL211C	MRX7	-2.79716
YBR242W	YBR242W	-2.79348
YPR023C	EAF3	-2.79325
YGL094C	PAN2	-2.79165
YGR058W	PEF1	-2.78718
YIL060W	YIL060W	-2.78403
YCR015C	CTO1	-2.77982
YCL028W	RNQ1	-2.77264
YER071C	TDA2	-2.76674
YEL040W	UTR2	-2.76433
YCR092C	MSH3	-2.76142
YML099C	ARG81	-2.76119
YNL235C	SIN4	-2.75643
YDR074W	TPS2	-2.75476
YDR423C	CAD1	-2.75315
YDR294C	DPL1	-2.74984
YNL190W	YNL190W	-2.74707
YLL062C	MHT1	-2.74347
YGL095C	VPS45	-2.72822
YJR077C	MIR1	-2.72085
YLR144C	ACF2	-2.71992
YOR356W	CIR2	-2.71067
YJL199C	MBB1	-2.70687
YKR075C	YKR075C	-2.70645
YOR376W	YOR376W	-2.69455
YNL305C	BXI1	-2.68981
YGR032W	GSC2	-2.68355
YMR247C	RKR1	-2.68243
YEL048C	TCA17	-2.67743
YPR160W	GPH1	-2.67466
YHR004C	NEM1	-2.67424
YMR295C	YMR295C	-2.6725
YNR008W	LRO1	-2.67055
YBL060W	YEL1	-2.66678
YLR053C	YLR053C	-2.65416
YMR157C	AIM36	-2.64864
YLR120C	YPS1	-2.64758
YHR136C	SPL2	-2.63906
YMR189W	GCV2	-2.6288
YCR005C	CIT2	-2.62326
YDR323C	PEP7	-2.61977
YLR225C	YLR225C	-2.61732
YDR431W	YDR431W	-2.61211
YJL142C	IRC9	-2.60211
YMR319C	FET4	-2.59612
YMR075W	RCO1	-2.59552
YGR130C	YGR130C	-2.58962
YJL052W	TDH1	-2.58364
YER118C	SHO1	-2.5806
YMR215W	GAS3	-2.56704
YIR004W	DJP1	-2.56619
YFL052W	ZNF1	-2.56375
YKR040C	YKR040C	-2.56151
YBR104W	YMC2	-2.56078
YOR301W	RAX1	-2.56003
YPL078C	ATP4	-2.55703
YKR076W	ECM4	-2.55495
YDL186W	YDL186W	-2.55206
YNL086W	SNN1	-2.55197
YEL072W	RMD6	-2.55155
YLR098C	CHA4	-2.54941
YOL091W	SPO21	-2.54005
YDR036C	EHD3	-2.52921
YKR051W	HFL2	-2.52581
YLR177W	YLR177W	-2.52426
YBL053W	YBL053W	-2.52385
YNL252C	MRPL17	-2.51938
YMR169C	ALD3	-2.51162
YNL253W	TEX1	-2.50315
YHR010W	RPL27A	-2.50279
YKL147C	YKL147C	-2.49665
YDR521W	YDR521W	-2.49287
YJR126C	VPS70	-2.49033
YPL196W	OXR1	-2.48924
YOR352W	TFB6	-2.48882
YDR103W	STE5	-2.47642
YJL079C	PRY1	-2.47583
YDL073W	AHK1	-2.47489
YLR095C	IOC2	-2.46255
YDR514C	YDR514C	-2.46028
YPL064C	CWC27	-2.46004
YOL070C	NBA1	-2.45193
YDR001C	NTH1	-2.4461
YKL185W	ASH1	-2.43222
YOR136W	IDH2	-2.43057
YEL037C	RAD23	-2.42772
YDR272W	GLO2	-2.42332
YOR134W	BAG7	-2.42309
YBR184W	YBR184W	-2.41844
YJL049W	CHM7	-2.4183
YMR080C	NAM7	-2.4167
YMR086W	SEG1	-2.41358
YBL031W	SHE1	-2.41269
YGL162W	SUT1	-2.41249
YLR236C	YLR236C	-2.40978
YLR149C	YLR149C	-2.40489
YNL093W	YPT53	-2.40038
YIL058W	YIL058W	-2.39515
YKL142W	MRP8	-2.39209
YDR146C	SWI5	-2.38582
YGR141W	VPS62	-2.3783
YMR159C	ATG16	-2.37552
YHR171W	ATG7	-2.3691
YFR020W	CSS2	-2.36904
YMR170C	ALD2	-2.36452
YLR400W	YLR400W	-2.36368
YLL007C	LMO1	-2.36128
YOL137W	BSC6	-2.36116
YKL025C	PAN3	-2.36081
YGL160W	AIM14	-2.34531
YDR370C	DXO1	-2.3361
YPL199C	YPL199C	-2.33508
YJR124C	YJR124C	-2.33094
YDL214C	PRR2	-2.32991
YER103W	SSA4	-2.32491
YHL040C	ARN1	-2.32356
YBL066C	SEF1	-2.32228
YIL162W	SUC2	-2.32058
YDL190C	UFD2	-2.31732
YGR021W	DPC29	-2.31106
YML123C	PHO84	-2.29712
YNR017W	TIM23	-2.29558
YPR022C	SDD4	-2.29192
YGR271W	SLH1	-2.29114
YMR313C	TGL3	-2.28969
YOR359W	VTS1	-2.27833
YHR028C	DAP2	-2.27671
YML048W	GSF2	-2.27576
YKR053C	YSR3	-2.27242
YMR182C	RGM1	-2.25837
YDR403W	DIT1	-2.25381
YGR143W	SKN1	-2.25241
YNL180C	RHO5	-2.24943
YER019W	ISC1	-2.24824
YOL107W	YOL107W	-2.24738
YDR104C	SPO71	-2.2455
YDR476C	YDR476C	-2.24364
YHR117W	TOM71	-2.24273
YMR244W	YMR244W	-2.24271
YCR036W	RBK1	-2.23943
YPL197C	YPL197C	-2.23877
YOR186W	YOR186W	-2.23256
YDR067C	OCA6	-2.23076
YGL077C	HNM1	-2.23071
YBR188C	NTC20	-2.22722
YDR191W	HST4	-2.22047
YOR005C	DNL4	-2.21836
YDL089W	NUR1	-2.2159
YKL020C	SPT23	-2.21376
YDR306C	PFU1	-2.21115
YER064C	VHR2	-2.20552
YOR268C	YOR268C	-2.20546
YIL050W	PCL7	-2.18371
YLR224W	UCC1	-2.18346
YOR238W	YOR238W	-2.18329
YBR233W	PBP2	-2.18269
YOR347C	PYK2	-2.17972
YKR027W	BCH2	-2.17425
YDR538W	PAD1	-2.16918
YKL151C	NNR2	-2.16838
YMR222C	FSH2	-2.16815
YOR185C	GSP2	-2.16619
YKL164C	PIR1	-2.16434
YOR189W	IES4	-2.16343
YGR149W	GPC1	-2.15799
YAL018C	LDS1	-2.15568
YMR201C	RAD14	-2.14733
YLR368W	MDM30	-2.14269
YBR132C	AGP2	-2.13437
YBL010C	LAA2	-2.13077
YLR055C	SPT8	-2.13049
YER130C	COM2	-2.12866
YGR019W	UGA1	-2.12864
YNL164C	IBD2	-2.12795
YGL138C	YGL138C	-2.12792
YPL045W	VPS16	-2.12653
YBR258C	SHG1	-2.12371
YDR358W	GGA1	-2.12135
YDL078C	MDH3	-2.11633
YPL004C	LSP1	-2.11439
YJL160C	PIR5	-2.11187
YCR021C	HSP30	-2.11054
YBR030W	RKM3	-2.1078
YDR131C	YDR131C	-2.0955
YPR015C	YPR015C	-2.09187
YGR178C	PBP1	-2.08926
YCR004C	YCP4	-2.08654
YNL117W	MLS1	-2.07992
YDR234W	LYS4	-2.07909
YAL002W	VPS8	-2.0781
YAL030W	SNC1	-2.07803
YOR127W	RGA1	-2.078
YPL006W	NCR1	-2.0775
YCR067C	SED4	-2.07627
YLR214W	FRE1	-2.07613
YBL085W	BOI1	-2.0717
YMR264W	CUE1	-2.07104
YLR096W	KIN2	-2.06885
YJR125C	ENT3	-2.06707
YMR058W	FET3	-2.06633
YGR026W	YGR026W	-2.06349
YGR015C	EAT1	-2.06344
YNR049C	MSO1	-2.06024
YJR129C	EFM3	-2.05885
YOR008C-A	YOR008C-A	-2.0558
YPL224C	MMT2	-2.05134
YNL168C	FMP41	-2.04381
YLL038C	ENT4	-2.03927
YPL130W	SPO19	-2.0386
YER119C	AVT6	-2.03663
YDR321W	ASP1	-2.03238
YGR131W	FHN1	-2.03233
YGL236C	MTO1	-2.02767
YMR123W	PKR1	-2.02651
YMR069W	NAT4	-2.02595
YNL044W	YIP3	-2.02215
YCL023C	YCL023C	-2.02096
YNL170W	YNL170W	-2.01874
YBL036C	YBL036C	-2.01569
YMR068W	AVO2	-2.0155
YBR290W	BSD2	-2.01243
YGR121C	MEP1	-2.00941
YOR089C	VPS21	-2.00795
YKL103C	APE1	-2.0068
YER143W	DDI1	-2.00021
YOR366W	YOR366W	-1.99709
YDR213W	UPC2	-1.99198
YLR427W	MAG2	-1.99078
YGL053W	PRM8	-1.98911
YLR205C	HMX1	-1.98684
YDR488C	PAC11	-1.97424
YPL202C	AFT2	-1.96872
YIL159W	BNR1	-1.9685
YLR392C	ART10	-1.96485
YMR010W	ANY1	-1.96412
YER098W	UBP9	-1.9626
YLR109W	AHP1	-1.96204
YLR351C	NIT3	-1.9582
YDR446W	ECM11	-1.95703
YGR027C	RPS25A	-1.95511
YHL010C	ETP1	-1.95311
YPR152C	URN1	-1.95241
YJL043W	YJL043W	-1.95217
YAL046C	AIM1	-1.94604
YAL054C	ACS1	-1.94445
YLR255C	YLR255C	-1.9362
YOR273C	TPO4	-1.93006
YKR050W	TRK2	-1.92466
YLR042C	YLR042C	-1.91764
YPL026C	SKS1	-1.90474
YLR037C	PAU23	-1.90463
YAL027W	SAW1	-1.90173
YPL038W	MET31	-1.90119
YDR051C	DET1	-1.89729
YGR165W	MRPS35	-1.89668
YLL046C	RNP1	-1.89131
YNL127W	FAR11	-1.89002
YLR017W	MEU1	-1.88833
YGL063W	PUS2	-1.88487
YMR305C	SCW10	-1.88285
YIL092W	YIL092W	-1.88236
YJR133W	XPT1	-1.8823
YGR164W	YGR164W	-1.88163
YNL144C	YNL144C	-1.87934
YLL060C	GTT2	-1.86643
YDR267C	CIA1	-1.86459
YJR135C	MCM22	-1.85735
YIL029C	EMA17	-1.85702
YHR033W	YHR033W	-1.85202
YOR338W	YOR338W	-1.84923
YLL063C	AYT1	-1.84849
YKR054C	DYN1	-1.84713
YPL201C	YIG1	-1.8407
YML050W	AIM32	-1.83089
YOR081C	TGL5	-1.83015
YBL019W	APN2	-1.82681
YOR365C	YOR365C	-1.82556
YKL221W	MCH2	-1.82524
YDL224C	WHI4	-1.82008
YDR371W	CTS2	-1.81829
YOL158C	ENB1	-1.81374
YLL029W	FRA1	-1.81011
YJL048C	UBX6	-1.80894
YER041W	YEN1	-1.80715
YDR344C	YDR344C	-1.80668
YBR083W	TEC1	-1.80307
YBR267W	REI1	-1.79841
YOL163W	YOL163W	-1.79809
YLR398C	SKI2	-1.797
YNL010W	PYP1	-1.7959
YIL107C	PFK26	-1.79498
YPR149W	NCE102	-1.78987
YDL133W	SRF1	-1.78969
YML042W	CAT2	-1.78922
YLR131C	ACE2	-1.78919
YJL208C	NUC1	-1.78749
YLR187W	SKG3	-1.78733
YDR199W	YDR199W	-1.78634
YFL050C	ALR2	-1.7792
YFL031W	HAC1	-1.77354
YDR249C	YDR249C	-1.76336
YFL046W	FMP32	-1.75825
YKR019C	IRS4	-1.7545
YPL127C	HHO1	-1.75184
YKL071W	YKL071W	-1.74954
YGR126W	YGR126W	-1.74849
YGL262W	YGL262W	-1.74729
YPL163C	SVS1	-1.74473
YOR192C	THI72	-1.74361
YDR032C	PST2	-1.74228
YDL122W	UBP1	-1.74015
YNR040W	MRX15	-1.73683
YDR230W	YDR230W	-1.73655
YLR165C	PUS5	-1.73125
YIL087C	AIM19	-1.72658
YNL275W	BOR1	-1.72364
YPR058W	YMC1	-1.72217
YEL052W	AFG1	-1.72162
YCL002C	YCL002C	-1.72096
YPR016C	TIF6	-1.71998
YKL052C	ASK1	-1.71459
YPL174C	NIP100	-1.71347
YPL003W	ULA1	-1.71333
YLR130C	ZRT2	-1.71021
YJR110W	YMR1	-1.70699
YMR132C	JLP2	-1.70098
YGR070W	ROM1	-1.69833
YGL024W	YGL024W	-1.6977
YOL082W	ATG19	-1.69769
YDR524C	AGE1	-1.69497
YDR418W	RPL12B	-1.68956
YCL076W	YCL076W	-1.68332
YMR259C	TRM732	-1.68244
YER091C-A	YER091C-A	-1.6821
YDR424C	DYN2	-1.67917
YDR332W	IRC3	-1.67482
YJL100W	LSB6	-1.67298
YGR230W	BNS1	-1.67267
YDL149W	ATG9	-1.67149
YPR013C	CMR3	-1.66893
YLR036C	YLR036C	-1.66841
YLR073C	RFU1	-1.66644
YLR232W	YLR232W	-1.66549
YBR019C	GAL10	-1.66262
YLR189C	ATG26	-1.66067
YMR177W	MMT1	-1.65913
YMR234W	RNH1	-1.65706
YKL171W	NNK1	-1.65694
YFR029W	PTR3	-1.65635
YJR003C	MRX12	-1.65366
YER180C	ISC10	-1.6525
YBR068C	BAP2	-1.65227
YMR052W	FAR3	-1.64755
YHR046C	INM1	-1.64642
YLR080W	EMP46	-1.64607
YAL037W	YAL037W	-1.64464
YHR016C	YSC84	-1.64277
YPL155C	KIP2	-1.64042
YCR087W	YCR087W	-1.63996
YDR229W	IVY1	-1.63865
YER035W	EDC2	-1.63728
YKR003W	OSH6	-1.63287
YKR012C	YKR012C	-1.63167
YJL037W	IRC18	-1.62822
YOR314W	YOR314W	-1.6281
YBR164C	ARL1	-1.62702
YKR088C	TVP38	-1.62616
YHR210C	YHR210C	-1.62354
YLL042C	ATG10	-1.62351
YGR017W	YGR017W	-1.62278
YBR001C	NTH2	-1.62229
YOR239W	ABP140	-1.61606
YLR001C	YLR001C	-1.61522
YDR085C	AFR1	-1.61468
YPR198W	SGE1	-1.61073
YGR269W	HUA1	-1.60633
YOL092W	YPQ1	-1.60599
YPL261C	YPL261C	-1.60462
YPL025C	YPL025C	-1.6045
YOL047C	LDS2	-1.60385
YIR032C	DAL3	-1.59637
YDR278C	YDR278C	-1.59505
YML029W	USA1	-1.58758
YJL013C	MAD3	-1.58661
YDL183C	YDL183C	-1.57796
YOR311C	DGK1	-1.57498
YAL013W	DEP1	-1.57435
YGR181W	TIM13	-1.57379
YJR146W	YJR146W	-1.57334
YIL099W	SGA1	-1.57243
YGR100W	MDR1	-1.5707
YHR111W	UBA4	-1.56915
YMR167W	MLH1	-1.56723
YPR060C	ARO7	-1.56668
YER128W	VFA1	-1.56595
YEL030W	ECM10	-1.55155
YGL161C	YIP5	-1.54571
YPL158C	AIM44	-1.54567
YDL100C	GET3	-1.54554
YBR005W	RCR1	-1.54483
YBR046C	ZTA1	-1.54283
YLL057C	JLP1	-1.5293
YNL043C	YNL043C	-1.52728
YMR317W	YMR317W	-1.527
YOR337W	TEA1	-1.52505
YBR115C	LYS2	-1.52177
YOR280C	FSH3	-1.52132
YLL026W	HSP104	-1.51893
YBL101C	ECM21	-1.51704
YMR262W	YMR262W	-1.51014
YDL162C	YDL162C	-1.5094
YDR252W	BTT1	-1.50759
YLR178C	TFS1	-1.50707
YDR509W	YDR509W	-1.50457
YIL156W	UBP7	-1.50233
YBR143C	SUP45	-1.50217
YDL121C	EXP1	-1.49798
YBR052C	RFS1	-1.49661
YKL187C	FAT3	-1.49416
YGL228W	SHE10	-1.49035
YPL108W	YPL108W	-1.4881
YDL002C	NHP10	-1.48771
YDL032W	YDL032W	-1.48706
YAL048C	GEM1	-1.48653
YJR062C	NTA1	-1.48523
YER034W	YER034W	-1.48334
YLR034C	SMF3	-1.48221
YDR384C	ATO3	-1.48153
YJL158C	CIS3	-1.4803
YNL066W	SUN4	-1.47737
YMR100W	MUB1	-1.4759
YBL005W	PDR3	-1.47537
YFR006W	YFR006W	-1.47348
YNL003C	PET8	-1.46804
YBR057C	MUM2	-1.4675
YDL048C	STP4	-1.46438
YPL030W	TRM44	-1.46199
YDR046C	BAP3	-1.45496
YMR129W	POM152	-1.45473
YDL056W	MBP1	-1.45314
YER045C	ACA1	-1.45261
YGR282C	BGL2	-1.45223
YDR108W	TRS85	-1.44412
YKR036C	CAF4	-1.44167
YER085C	YER085C	-1.43441
YNR027W	BUD17	-1.433
YLR154C	RNH203	-1.42886
YER046W	SPO73	-1.42683
YHR151C	MTC6	-1.42374
YGL126W	SCS3	-1.42341
YGR174C	CBP4	-1.42289
YMR279C	ATR2	-1.42148
YGL248W	PDE1	-1.42069
YNL286W	CUS2	-1.41745
YKL123W	YKL123W	-1.41722
YDL072C	YET3	-1.4148
YOL132W	GAS4	-1.4125
YGR012W	MCY1	-1.41226
YMR096W	SNZ1	-1.41055
YAL022C	FUN26	-1.40491
YLR082C	SRL2	-1.39928
YIR025W	MND2	-1.39778
YOR164C	GET4	-1.39684
YGR053C	MCO32	-1.39576
YLR059C	REX2	-1.39476
YGR050C	YGR050C	-1.3935
YJL126W	NIT2	-1.39267
YNR009W	NRM1	-1.39213
YOR383C	FIT3	-1.38978
YFL034W	MIL1	-1.38673
YJL007C	YJL007C	-1.38481
YNL292W	PUS4	-1.38416
YEL065W	SIT1	-1.38288
YPR184W	GDB1	-1.38159
YHR160C	PEX18	-1.37685
YML018C	YML018C	-1.37559
YIL052C	RPL34B	-1.37556
YDL011C	YDL011C	-1.37455
YDR018C	YDR018C	-1.37233
YOR271C	FSF1	-1.36923
YER140W	EMP65	-1.36873
YDR350C	ATP22	-1.36428
YDR098C	GRX3	-1.36402
YOL113W	SKM1	-1.36326
YPR005C	HAL1	-1.36314
YMR243C	ZRC1	-1.36101
YCR083W	TRX3	-1.35844
YMR067C	UBX4	-1.3541
YML059C	NTE1	-1.34888
YJL016W	TPH3	-1.34631
YOL110W	SHR5	-1.33915
YKR032W	YKR032W	-1.3377
YBR183W	YPC1	-1.33732
YJL068C	YJL068C	-1.33677
YOR016C	ERP4	-1.33677
YHR157W	REC104	-1.33412
YGL039W	YGL039W	-1.33276
YKL214C	YRA2	-1.33155
YIR017C	MET28	-1.32668
YNL311C	SKP2	-1.32051
YLL052C	AQY2	-1.32038
YKL090W	CUE2	-1.3184
YBR119W	MUD1	-1.31229
YDR282C	MRX10	-1.31183
YLR188W	MDL1	-1.31128
YMR020W	FMS1	-1.3091
YMR160W	YMR160W	-1.30876
YNL336W	COS1	-1.30639
YMR009W	ADI1	-1.30636
YLR401C	DUS3	-1.30561
YBR261C	TAE1	-1.30335
YFR015C	GSY1	-1.30109
YLR362W	STE11	-1.30098
YOR041C	YOR041C	-1.30085
YDL219W	DTD1	-1.29884
YIL072W	HOP1	-1.28872
YLR413W	INA1	-1.28846
YJL200C	ACO2	-1.28119
YPR189W	SKI3	-1.27887
YML072C	TCB3	-1.2784
YMR223W	UBP8	-1.27728
YLR349W	YLR349W	-1.27585
YDR346C	SVF1	-1.2758
YJR147W	HMS2	-1.27456
YGL114W	YGL114W	-1.26803
YCR082W	AHC2	-1.26174
YGR208W	SER2	-1.25913
YBR086C	IST2	-1.25698
YLR405W	DUS4	-1.2525
YLR267W	BOP2	-1.24935
YLR183C	TOS4	-1.24911
YOL056W	GPM3	-1.24813
YMR095C	SNO1	-1.24371
YAL045C	YAL045C	-1.24129
YPR071W	YPR071W	-1.2408
YHL043W	ECM34	-1.23871
YGL168W	HUR1	-1.23684
YNL204C	SPS18	-1.23326
YCR085W	YCR085W	-1.23233
YKR065C	PAM17	-1.23207
YFR054C	YFR054C	-1.23035
YBL028C	YBL028C	-1.2297
YKL061W	BLI1	-1.2294
YNR056C	BIO5	-1.22891
YNL193W	YNL193W	-1.22571
YGR234W	YHB1	-1.22515
YGR051C	YGR051C	-1.22502
YMR034C	RCH1	-1.22478
YJL132W	YJL132W	-1.22435
YJR131W	MNS1	-1.2214
YER173W	RAD24	-1.22105
YHR135C	YCK1	-1.22041
YDL124W	YDL124W	-1.2184
YEL066W	HPA3	-1.21522
YER067C-A	YER067C-A	-1.21204
YLR417W	VPS36	-1.20946
YBL103C	RTG3	-1.20539
YGL110C	CUE3	-1.20469
YOR118W	RTC5	-1.20457
YJL181W	RBH1	-1.20409
YJR069C	HAM1	-1.20382
YDR218C	SPR28	-1.20178
YLR379W	YLR379W	-1.20016
YOR142W	LSC1	-1.19743
YIR035C	NRE1	-1.19649
YOR346W	REV1	-1.19296
YKL097C	YKL097C	-1.19028
YOR318C	YOR318C	-1.18724
YBR232C	YBR232C	-1.18518
YGR089W	NNF2	-1.18356
YFR007W	YFH7	-1.18353
YOR066W	MSA1	-1.18163
YER069W	ARG5,6	-1.18106
YOR282W	YOR282W	-1.17917
YMR287C	DSS1	-1.17684
YDR461W	MFA1	-1.17585
YKR009C	FOX2	-1.17567
YBR036C	CSG2	-1.17224
YLR331C	JIP3	-1.16817
YMR256C	COX7	-1.16309
YOR124C	UBP2	-1.16302
YNL015W	PBI2	-1.16233
YLR304C	ACO1	-1.15991
YPR059C	YPR059C	-1.15831
YDL129W	YDL129W	-1.15784
YKL105C	SEG2	-1.1544
YGL154C	LYS5	-1.15169
YCR030C	SYP1	-1.14556
YJR015W	YJR015W	-1.14414
YHR180W	YHR180W	-1.14259
YHR043C	DOG2	-1.1405
YPR096C	YPR096C	-1.1401
YIL164C	NIT1	-1.13655
YKL178C	STE3	-1.13582
YNL018C	YNL018C	-1.13525
YHR001W-A	QCR10	-1.1348
YJL066C	MPM1	-1.13433
YJL217W	REE1	-1.13101
YDR497C	ITR1	-1.13006
YNL212W	VID27	-1.12985
YOR177C	MPC54	-1.12924
YBR050C	REG2	-1.12838
YMR071C	TVP18	-1.1278
YMR271C	URA10	-1.12352
YBR051W	YBR051W	-1.12129
YDL066W	IDP1	-1.11781
YPL232W	SSO1	-1.11721
YNL001W	DOM34	-1.11428
YMR178W	FPY1	-1.11232
YDL008W	APC11	-1.11042
YLR348C	DIC1	-1.10651
YNL101W	AVT4	-1.10493
YMR037C	MSN2	-1.10475
YLR209C	PNP1	-1.10282
YLR004C	THI73	-1.10222
YOR291W	YPK9	-1.10078
YLR376C	PSY3	-1.09972
YOR269W	PAC1	-1.09939
YFR013W	IOC3	-1.09904
YCL001W	RER1	-1.09794
YOL063C	CRT10	-1.09329
YJL178C	ATG27	-1.09327
YKR089C	TGL4	-1.09321
YIL134W	FLX1	-1.09071
YPL167C	REV3	-1.08812
YLR137W	RKM5	-1.08769
YCR068W	ATG15	-1.08307
YHL042W	YHL042W	-1.08219
YOR166C	SWT1	-1.08009
YBL048W	RRT1	-1.07885
YAL062W	GDH3	-1.07718
YGL111W	NSA1	-1.07582
YBR042C	CST26	-1.07459
YCL064C	CHA1	-1.0687
YOR138C	RUP1	-1.0681
YGL085W	LCL3	-1.06564
YLR357W	RSC2	-1.06551
YNL175C	NOP13	-1.06518
YFL007W	BLM10	-1.06465
YPR076W	YPR076W	-1.06198
YJL139C	YUR1	-1.05635
YNL053W	MSG5	-1.0556
YJL065C	DLS1	-1.05038
YGR011W	YGR011W	-1.05006
YMR158W-A	YMR158W-A	-1.04926
YPL027W	SMA1	-1.04722
YNR062C	PUL3	-1.04612
YDR513W	GRX2	-1.0441
YBR062C	YBR062C	-1.04209
YBR260C	RGD1	-1.04058
YOL058W	ARG1	-1.04004
YNL100W	MIC27	-1.03897
YKR026C	GCN3	-1.03854
YGR260W	TNA1	-1.03575
YDL019C	OSH2	-1.03192
YJL193W	YJL193W	-1.03177
YMR074C	SDD2	-1.02669
YOL016C	CMK2	-1.0257
YDR128W	MTC5	-1.02565
YGR139W	YGR139W	-1.02534
YKR069W	MET1	-1.02383
YBR028C	YPK3	-1.02156
YIL001W	YIL001W	-1.01886
YHR159W	TDA11	-1.01758
YOR059C	LPL1	-1.01718
YLR260W	LCB5	-1.01669
YBR228W	SLX1	-1.01544
YPR153W	2020-05-24	-1.01539
YGL263W	COS12	-1.01531
YDR297W	SUR2	-1.01367
YLR259C	HSP60	-1.01303
YBR047W	FMP23	-1.01139
YER114C	BOI2	-1.00949
YKL035W	UGP1	-1.00882
YPL088W	YPL088W	-1.00664
YAL029C	MYO4	-1.004
YKL044W	MMO1	-1.00312
YMR166C	MME1	-1.00092
YCR090C	YCR090C	-1.00075
YDR097C	MSH6	-1.00045
YMR194W	RPL36A	-1
YDR201W	SPC19	-1
YBL076C	ILS1	-1
YJR010W	MET3	-1
YOR329C	SCD5	-1
YBR081C	SPT7	-1
YBR006W	UGA2	-1
YJL204C	RCY1	-1
YDR415C	YDR415C	-1
YGR180C	RNR4	-1
YIL128W	MET18	-1
YJL143W	TIM17	-1
YDR284C	DPP1	-1
YNL178W	RPS3	-1
YMR131C	RRB1	-1
YMR022W	UBC7	-1
YPL160W	CDC60	-1
YDR173C	ARG82	-1
YCR081W	SRB8	-1
YJR064W	CCT5	-1
YNL054W	VAC7	-1
YFL038C	YPT1	-1
YBR222C	PCS60	-0.996059
YML087C	AIM33	-0.995854
YKL132C	RMA1	-0.994698
YKL211C	TRP3	-0.99421
YMR299C	DYN3	-0.992245
YKR058W	GLG1	-0.989814
YOR212W	STE4	-0.989034
YFL055W	AGP3	-0.98699
YNL249C	MPA43	-0.985842
YOL131W	YOL131W	-0.985476
YJR009C	TDH2	-0.984173
YKL220C	FRE2	-0.979976
YOR270C	VPH1	-0.978404
YLR396C	VPS33	-0.9771
YJL151C	SNA3	-0.973949
YDR158W	HOM2	-0.968366
YKR102W	FLO10	-0.96569
YDL099W	BUG1	-0.961366
YOL141W	PPM2	-0.961237
YGR151C	YGR151C	-0.960947
YBL051C	PIN4	-0.959996
YLR453C	RIF2	-0.957135
YJR149W	YJR149W	-0.953344
YDR063W	AIM7	-0.951053
YOR104W	PIN2	-0.946144
YDR261C	EXG2	-0.940167
YER074W	RPS24A	-0.938568
YNL236W	SIN4	-0.938172
YPR003C	YPR003C	-0.935739
YMR103C	YMR103C	-0.932618
YLR005W	SSL1	-0.93044
YFL044C	OTU1	-0.930304
YHR057C	CPR2	-0.927656
YDR132C	MRX16	-0.926555
YBR128C	ATG14	-0.925025
YGL049C	TIF4632	-0.924496
YGR254W	ENO1	-0.920178
YMR041C	ARA2	-0.918814
YMR303C	ADH2	-0.916523
YDR014W	RAD61	-0.916463
YEL060C	PRB1	-0.915783
YOR325W	YOR325W	-0.914226
YLR460C	YLR460C	-0.913503
YBR245C	ISW1	-0.909065
YHR189W	PTH1	-0.908934
YGR110W	CLD1	-0.908253
YNR013C	PHO91	-0.906991
YOL035C	YOL035C	-0.906669
YDL215C	GDH2	-0.904476
YOR277C	YOR277C	-0.90406
YDL027C	MRX9	-0.902581
YGR224W	AZR1	-0.901982
YLR121C	YPS3	-0.901531
YBL084C	CDC27	-0.901037
YKL094W	YJU3	-0.900382
YJL159W	HSP150	-0.898829
YLL051C	FRE6	-0.897823
YOR049C	RSB1	-0.89742
YGL148W	ARO2	-0.896708
YLR090W	XDJ1	-0.895943
YNL024C	EFM6	-0.895862
YGR233C	PHO81	-0.89474
YOR072W	YOR072W	-0.890654
YOR131C	YOR131C	-0.890524
YDR061W	YDR061W	-0.888416
YDL057W	YDL057W	-0.886265
YEL025C	YEL025C	-0.883587
YPR044C	OPI11	-0.880564
YGR283C	YGR283C	-0.877913
YPR197C	YPR197C	-0.876591
YBR053C	YBR053C	-0.872451
YGR185C	TYS1	-0.871695
YMR233W	TRI1	-0.869607
YJL118W	YJL118W	-0.866669
YKL081W	TEF4	-0.866307
YNL278W	CAF120	-0.866241
YGR066C	GID10	-0.86566
YNL316C	PHA2	-0.863832
YBR137W	YBR137W	-0.863117
YJL207C	LAA1	-0.858546
YBR026C	ETR1	-0.852187
YNL057W	YNL057W	-0.851716
YLR079W	SIC1	-0.850838
YLR211C	ATG38	-0.849339
YLR180W	SAM1	-0.846319
YGR200C	ELP2	-0.840574
YKL022C	CDC16	-0.840283
YDR102C	YDR102C	-0.839619
YOR083W	WHI5	-0.835277
YBR012C	YBR012C	-0.834346
YDL181W	INH1	-0.83434
YJR025C	BNA1	-0.833594
YNR066C	YNR066C	-0.832543
YJR140C	HIR3	-0.831769
YOL088C	MPD2	-0.830914
YNL128W	TEP1	-0.828125
YGR157W	CHO2	-0.825699
YGL164C	YRB30	-0.821881
YMR108W	ILV2	-0.821341
YDR530C	APA2	-0.821123
YLR327C	TMA10	-0.820917
YOR021C	SFM1	-0.819749
YOR188W	MSB1	-0.817966
YOR003W	YSP3	-0.815751
YLR072W	LAM6	-0.814299
YNL279W	PRM1	-0.813132
YBL107C	MIX23	-0.812789
YDR281C	PHM6	-0.811193
YLR213C	CRR1	-0.810437
YGL010W	MPO1	-0.810167
YGR136W	LSB1	-0.80833
YKL179C	COY1	-0.806688
YLR271W	CMG1	-0.804769
YLR025W	SNF7	-0.803287
YDR095C	YDR095C	-0.798652
YMR087W	PDL32	-0.797062
YIR039C	YPS6	-0.796767
YER186C	YER186C	-0.796642
YGR054W	YGR054W	-0.796195
YFR022W	ROG3	-0.79553
YPL267W	ACM1	-0.794377
YEL017W	GTT3	-0.794275
YLR035C	MLH2	-0.793499
YPR069C	SPE3	-0.791673
YPL230W	USV1	-0.790827
YDR535C	YDR535C	-0.78934
YLL012W	YEH1	-0.788809
YBR240C	THI2	-0.786553
YNL217W	PPN2	-0.783343
YKL128C	PMU1	-0.781999
YDR206W	EBS1	-0.780884
YHR139C	SPS100	-0.779512
YPL149W	ATG5	-0.776502
YEL057C	SDD1	-0.77593
YEL008W	YEL008W	-0.772837
YCR045C	RRT12	-0.769611
YPR004C	AIM45	-0.768856
YOL029C	YOL029C	-0.768058
YOR316C	COT1	-0.767741
YBR114W	RAD16	-0.765169
YKL072W	STB6	-0.761722
YML119W	YML119W	-0.760667
YDR253C	MET32	-0.760651
YPL263C	KEL3	-0.759374
YOR018W	ROD1	-0.759082
YHR195W	NVJ1	-0.758038
YER184C	TOG1	-0.755239
YBR091C	TIM12	-0.754806
YHR014W	SPO13	-0.752735
YDR377W	ATP17	-0.752213
YJR094C	IME1	-0.748797
YKL212W	SAC1	-0.747848
YOR370C	MRS6	-0.744353
YBR117C	TKL2	-0.743964
YOR266W	PNT1	-0.741571
YEL016C	NPP2	-0.740577
YDL168W	SFA1	-0.74042
YMR266W	RSN1	-0.738597
YBL078C	ATG8	-0.737662
YML128C	MSC1	-0.735812
YBL098W	BNA4	-0.735047
YOL160W	YOL160W	-0.734602
YAR035W	YAT1	-0.731826
YOR377W	ATF1	-0.730835
YNR061C	YNR061C	-0.730358
YNL194C	YNL194C	-0.730181
YER006W	NUG1	-0.730162
YKL173W	SNU114	-0.729119
YOR229W	WTM2	-0.728732
YDR220C	YDR220C	-0.728179
YDL153C	SAS10	-0.726247
YGR194C	XKS1	-0.725646
YLR107W	REX3	-0.724725
YBR024W	SCO2	-0.72184
YOR017W	PET127	-0.719709
YNR029C	YNR029C	-0.71857
YDL024C	DIA3	-0.718459
YPR127W	YPR127W	-0.718312
YFL032W	YFL032W	-0.717843
YMR138W	CIN4	-0.71771
YOR184W	SER1	-0.715968
YLR012C	YLR012C	-0.714045
YMR210W	MGL2	-0.713846
YKL165C	MCD4	-0.712261
YEL043W	YEL043W	-0.712129
YPL087W	YDC1	-0.711066
YMR004W	MVP1	-0.710798
YJL169W	YJL169W	-0.708761
YDR263C	DIN7	-0.707957
YMR310C	YMR310C	-0.70747
YHR202W	YHR202W	-0.706859
YIR029W	DAL2	-0.706747
YBR296C	PHO89	-0.706728
YOL151W	GRE2	-0.706647
YGR059W	SPR3	-0.706552
YER121W	YER121W	-0.705276
YLL040C	VPS13	-0.704972
YMR288W	HSH155	-0.704182
YJL218W	YJL218W	-0.702716
YJR107W	LIH1	-0.702253
YPR078C	YPR078C	-0.693628
YIR003W	AIM21	-0.691873
YOR324C	FRT1	-0.691001
YMR192W	GYL1	-0.689653
YHR129C	ARP1	-0.688403
YOL125W	TRM13	-0.687798
YJL073W	JEM1	-0.68572
YJR083C	ACF4	-0.685117
YBR220C	YBR220C	-0.683946
YPL114W	YPL114W	-0.683499
YBL067C	UBP13	-0.681601
YGL231C	EMC4	-0.680262
YML070W	DAK1	-0.679662
YDR387C	CIN10	-0.679113
YGL232W	TAN1	-0.678353
YOL101C	IZH4	-0.677404
YOR034C	AKR2	-0.677068
YHR126C	ANS1	-0.676599
YOR013W	IRC11	-0.673536
YOR321W	PMT3	-0.671306
YGR014W	MSB2	-0.671147
YGL031C	RPL24A	-0.670228
YDL197C	ASF2	-0.669651
YHR112C	YHR112C	-0.667848
YOR292C	YOR292C	-0.667442
YFR011C	MIC19	-0.666772
YLR070C	XYL2	-0.666749
YJL046W	AIM22	-0.665531
YMR322C	SNO4	-0.66421
YHR137W	ARO9	-0.664091
YDR156W	RPA14	-0.662305
YDR360W	OPI7	-0.662072
YNL085W	MKT1	-0.658634
YMR017W	SPO20	-0.655752
YBR284W	YBR284W	-0.655475
YFL019C	YFL019C	-0.655446
YDR194C	MSS116	-0.653706
YGR168C	PEX35	-0.650036
YNR007C	ATG3	-0.649887
YJL212C	OPT1	-0.648207
YDL021W	GPM2	-0.645496
YNL071W	LAT1	-0.644963
YNL283C	WSC2	-0.6431
YLL032C	YLL032C	-0.641115
YOL017W	ESC8	-0.639825
YPR201W	ARR3	-0.637362
YMR018W	PEX9	-0.633325
YKL011C	CCE1	-0.630294
YMR306W	FKS3	-0.630152
YHR146W	CRP1	-0.629721
YNL145W	MFA2	-0.623058
YKR064W	OAF3	-0.622902
YNL173C	MDG1	-0.621345
YPR089W	YPR089W	-0.618615
YPR151C	SUE1	-0.616004
YKL039W	PTM1	-0.614665
YJR008W	MHO1	-0.61441
YGR256W	GND2	-0.609447
YDL242W	YDL242W	-0.609056
YLR298C	YHC1	-0.602972
YJR127C	RSF2	-0.601118
YDR351W	SBE2	-0.600322
YGL065C	ALG2	-0.593914
YDL154W	MSH5	-0.593374
YOR299W	BUD7	-0.587243
YNL063W	MTQ1	-0.58658
YFR055W	IRC7	-0.585433
YDR059C	UBC5	-0.58489
YDR519W	FPR2	-0.578154
YJL164C	TPK1	-0.577212
YGR055W	MUP1	-0.574254
YDR134C	CCW22	-0.570428
YFL056C	YFL056C	-0.567797
YGL205W	POX1	-0.564417
YML111W	BUL2	-0.561341
YOR381W	FRE3	-0.558284
YOL118C	YOL118C	-0.557659
YDL004W	ATP16	-0.556865
YDR031W	MIX14	-0.556693
YNL082W	PMS1	-0.555281
YJL162C	JJJ2	-0.553353
YML131W	YML131W	-0.553055
YOR052C	TMC1	-0.549426
YDR133C	YDR133C	-0.549292
YBR283C	SSH1	-0.548851
YOR385W	YOR385W	-0.547549
YJR039W	MLO127	-0.546898
YDR127W	ARO1	-0.545483
YML108W	YML108W	-0.54421
YOR208W	PTP2	-0.543182
YIL094C	LYS12	-0.537762
YOL055C	THI20	-0.536648
YOR058C	ASE1	-0.535964
YGR268C	HUA1	-0.535829
YGR007W	ECT1	-0.535684
YDL241W	YDL241W	-0.533671
YCR031C	RPS14A	-0.531917
YNL330C	RPD3	-0.531624
YLR019W	PSR2	-0.53009
YFR039C	OSW7	-0.528849
YPL074W	YTA6	-0.528698
YJL201W	ECM25	-0.528482
YBL017C	PEP1	-0.528028
YKL023W	SKA1	-0.52582
YCR069W	CPR4	-0.52527
YNL118C	DCP2	-0.51902
YBR045C	GIP1	-0.518847
YMR261C	TPS3	-0.518445
YBL024W	NCL1	-0.517935
YDL109C	YDL109C	-0.515681
YHL036W	MUP3	-0.515105
YER028C	MIG3	-0.513606
YDR367W	KEI1	-0.513407
YDR305C	HNT2	-0.513192
YNL203C	YNL203C	-0.512951
YLR064W	PER33	-0.510235
YGL173C	XRN1	-0.510161
YGL066W	SGF73	-0.509729
YNL300W	TOS6	-0.507297
YPR150W	YPR150W	-0.505776
YJL135W	YJL135W	-0.505341
YDR402C	DIT2	-0.504146
YBR074W	PFF1	-0.504049
YHR158C	KEL1	-0.502595
YGL127C	SOH1	-0.50214
YOR242C	SSP2	-0.501035
YMR126C	DLT1	-0.498607
YBR203W	COS111	-0.497031
YNL321W	VNX1	-0.495216
YKL070W	YKL070W	-0.495011
YOR283W	YOR283W	-0.493878
YMR029C	FAR8	-0.491242
YKL206C	ADD66	-0.488633
YIR038C	GTT1	-0.488044
YGR119C	NUP57	-0.485134
YDR157W	YDR157W	-0.484529
YOR015W	YOR015W	-0.484237
YLR151C	PCD1	-0.482959
YNL192W	CHS1	-0.479594
YDL113C	ATG20	-0.477817
YPL272C	PBI1	-0.47567
YGL117W	YGL117W	-0.475105
YJL064W	YJL064W	-0.473018
YKL216W	URA1	-0.471029
YLR310C	CDC25	-0.470996
YMR007W	YMR007W	-0.46946
YMR008C	PLB1	-0.46906
YKL146W	AVT3	-0.469039
YJR148W	BAT2	-0.46756
YNL243W	SLA2	-0.465994
YKR105C	VBA5	-0.465424
YDR399W	HPT1	-0.462049
YKR046C	PLN1	-0.45614
YPL162C	YPL162C	-0.453997
YMR084W	YMR084W	-0.447631
YBR016W	YBR016W	-0.447287
YIL073C	SPO22	-0.442824
YPL248C	GAL4	-0.44016
YJL120W	YJL120W	-0.438953
YML037C	YML037C	-0.435455
YPR001W	CIT3	-0.435145
YFR008W	FAR7	-0.434289
YPR042C	PUF2	-0.434072
YKL043W	PHD1	-0.429098
YOR042W	CUE5	-0.42892
YGR154C	GTO1	-0.427846
YLR274W	MCM5	-0.427785
YPR056W	TFB4	-0.424705
YNR070W	PDR18	-0.424418
YBR022W	POA1	-0.421935
YMR040W	YET2	-0.420964
YBL099W	ATP1	-0.420543
YOR345C	YOR345C	-0.418409
YKL027W	TCD2	-0.41747
YJL030W	MAD2	-0.416268
YHR123W	EPT1	-0.415974
YLR303W	MET17	-0.413745
YNR010W	CSE2	-0.413597
YJL020C	BBC1	-0.41316
YGR212W	SLI1	-0.408531
YNL298W	CLA4	-0.408214
YCR022C	YCR022C	-0.407499
YBR113W	YBR113W	-0.406286
YDR176W	NGG1	-0.403566
YGL213C	SKI8	-0.402921
YGR063C	SPT4	-0.400928
YEL001C	IRC22	-0.391718
YMR190C	SGS1	-0.38927
YDR070C	FMP16	-0.388332
YER183C	FAU1	-0.387048
YLR152C	YLR152C	-0.386583
YML028W	TSA1	-0.385026
YPL125W	KAP120	-0.384458
YDR142C	PEX7	-0.379341
YOR082C	YOR082C	-0.376875
YFL047W	RGD2	-0.376513
YKL189W	HYM1	-0.376091
YHR095W	YHR095W	-0.375124
YDR304C	CPR5	-0.374559
YGR235C	MIC26	-0.374273
YDL094C	YDL094C	-0.372015
YMR207C	HFA1	-0.362499
YGL027C	CWH41	-0.362087
YPR171W	BSP1	-0.361194
YER048C	CAJ1	-0.35579
YNL046W	YNL046W	-0.354646
YBR264C	YPT10	-0.353324
YER039C-A	YER039C-A	-0.349329
YGL221C	NIF3	-0.347403
YML109W	ZDS2	-0.34689
YDR068W	DOS2	-0.34613
YEL023C	YEL023C	-0.346126
YDL117W	CYK3	-0.342008
YKL055C	OAR1	-0.339792
YNL304W	YPT11	-0.338587
YGL091C	NBP35	-0.336947
YMR180C	CTL1	-0.335801
YGR287C	IMA1	-0.335716
YPL137C	GIP3	-0.33433
YMR077C	VPS20	-0.333976
YNL040W	YNL040W	-0.329332
YBR108W	AIM3	-0.328281
YDR219C	MFB1	-0.328023
YBR093C	PHO5	-0.324913
YIL167W	YIL167W	-0.321342
YER106W	MAM1	-0.317261
YIR031C	DAL7	-0.315417
YDL170W	UGA3	-0.315356
YDL046W	NPC2	-0.315183
YHR185C	PFS1	-0.315041
YJL108C	PRM10	-0.314757
YPR115W	RGC1	-0.311221
YFR057W	YFR057W	-0.310734
YDL049C	KNH1	-0.309762
YFL063W	YFL063W	-0.307772
YGR243W	MPC3	-0.304495
YFR027W	ECO1	-0.302686
YFR025C	HIS2	-0.302563
YKL201C	MNN4	-0.301204
YPL099C	INA17	-0.300765
YAL023C	PMT2	-0.298436
YCR089W	FIG2	-0.294758
YGR010W	NMA2	-0.290957
YJL082W	IML2	-0.290517
YIL138C	TPM2	-0.290487
YOR080W	DIA2	-0.289756
YOR100C	CRC1	-0.287847
YCR079W	PTC6	-0.286264
YJL137C	GLG2	-0.285764
YKR031C	SPO14	-0.282034
YLL047W	YLL047W	-0.281035
YNL332W	THI12	-0.280999
YOL153C	YOL153C	-0.280461
YPL091W	GLR1	-0.280226
YLR361C	DCR2	-0.279454
YPR077C	YPR077C	-0.279193
YPL057C	SUR1	-0.274705
YFR045W	YFR045W	-0.273267
YLR176C	RFX1	-0.269963
YBL102W	SFT2	-0.266604
YMR209C	YMR209C	-0.264793
YMR176W	ECM5	-0.258406
YKL191W	DPH2	-0.257622
YDL176W	YDL176W	-0.246831
YDR541C	YDR541C	-0.245041
YPL052W	OAZ1	-0.24455
YOR220W	RCN2	-0.243844
YCL074W	YCL074W	-0.242824
YNL335W	DDI3	-0.240628
YMR246W	FAA4	-0.238361
YDL203C	ACK1	-0.23804
YJL012C	VTC4	-0.237709
YGL073W	HSF1	-0.236769
YMR133W	REC114	-0.236608
YDR311W	TFB1	-0.236273
YGR286C	BIO2	-0.234235
YML122C	YML122C	-0.233736
YOR087W	YVC1	-0.2337
YNL309W	STB1	-0.233472
YLR112W	YLR112W	-0.232699
YKL032C	IXR1	-0.232631
YJR153W	PGU1	-0.232374
YGR028W	MSP1	-0.230171
YKL207W	EMC3	-0.229555
YLL015W	BPT1	-0.227955
YLL005C	SPO75	-0.227747
YPL216W	YPL216W	-0.227219
YPL258C	THI21	-0.226156
YGR189C	CRH1	-0.225916
YHR062C	RPP1	-0.225593
YLR061W	RPL22A	-0.225593
YCR034W	ELO2	-0.225593
YDL093W	PMT5	-0.224876
YDL204W	RTN2	-0.223225
YFL030W	AGX1	-0.22309
YPL080C	YPL080C	-0.222437
YML071C	COG8	-0.219932
YJL168C	SET2	-0.216195
YOL057W	YOL057W	-0.216022
YCR091W	KIN82	-0.215685
YGR022C	YGR022C	-0.215527
YDR009W	GAL3	-0.214031
YJL083W	TAX4	-0.213782
YML002W	YML002W	-0.21356
YAL060W	BDH1	-0.212489
YDR540C	IRC4	-0.207678
YER053C	PIC2	-0.202143
YOR214C	SPR2	-0.202073
YBR206W	YBR206W	-0.198869
YDR222W	YDR222W	-0.19679
YER049W	TPA1	-0.195305
YDR307W	PMT7	-0.192562
YJR020W	YJR020W	-0.192283
YHL002W	HSE1	-0.184983
YPR120C	CLB5	-0.184863
YBR250W	SPO23	-0.182144
YHR125W	YHR125W	-0.179036
YML088W	UFO1	-0.174113
YCL075W	YCL075W	-0.173787
YMR281W	GPI12	-0.173269
YFL036W	RPO41	-0.171755
YNL202W	SPS19	-0.171597
YBR204C	LDH1	-0.170738
YGR111W	YGR111W	-0.169742
YBR009C	HHF1	-0.168819
YKR055W	RHO4	-0.16812
YJR119C	JHD2	-0.165638
YDL231C	BRE4	-0.163139
YJL216C	IMA5	-0.162908
YHR025W	THR1	-0.161127
YNL047C	SLM2	-0.156598
YJL163C	YJL163C	-0.152324
YIL037C	PRM2	-0.151816
YBR299W	MAL32	-0.151413
YKL175W	ZRT3	-0.151249
YHR179W	OYE2	-0.149274
YDL016C	YDL016C	-0.148533
YJL001W	PRE3	-0.148533
YNL297C	MON2	-0.148113
YDR520C	URC2	-0.146964
YAL017W	PSK1	-0.146022
YPR125W	YLH47	-0.142119
YDL114W	YDL114W	-0.141319
YDL167C	NRP1	-0.139703
YLR394W	CST9	-0.139446
YHR019C	DED81	-0.134675
YER009W	NTF2	-0.130562
YJR139C	HOM6	-0.130309
YHR096C	HXT5	-0.130102
YHR047C	AAP1	-0.12798
YER150W	SPI1	-0.127836
YBR182C	SMP1	-0.126363
YFL013C	IES1	-0.125496
YMR147W	IDO45	-0.119509
YOR092W	ECM3	-0.119008
YBR241C	YBR241C	-0.11718
YBL095W	MRX3	-0.116624
YPR011C	YPR011C	-0.115869
YPL047W	SGF11	-0.115233
YML056C	IMD4	-0.11489
YDL053C	PBP4	-0.114719
YPL186C	UIP4	-0.114447
YCR020C-A	MAK31	-0.112643
YIR005W	IST3	-0.111206
YPL220W	RPL1A	-0.110674
YGR273C	YGR273C	-0.11038
YBL069W	AST1	-0.110245
YEL007W	MIT1	-0.108273
YJR116W	TDA4	-0.102309
YDL003W	MCD1	-0.0992744
YDL210W	UGA4	-0.0985482
YBR161W	CSH1	-0.0973414
YCR025C	YCR025C	-0.0962233
YLR092W	SUL2	-0.0936757
YIL067C	YIL067C	-0.0935817
YER057C	HMF1	-0.086003
YER047C	SAP1	-0.0850183
YOR155C	ISN1	-0.0773356
YJL093C	TOK1	-0.0772658
YMR252C	MLO1	-0.0765434
YLR265C	NEJ1	-0.076275
YDR196C	CAB5	-0.073548
YPR091C	NVJ2	-0.0724409
YGL005C	COG7	-0.0724132
YDR073W	SNF11	-0.0713262
YER115C	SPR6	-0.0705963
YJR134C	SGM1	-0.0702876
YDL096C	OPI6	-0.0700877
YDR015C	YDR015C	-0.0699547
YEL010W	YEL010W	-0.0696144
YDR124W	YDR124W	-0.0667674
YCR032W	BPH1	-0.0650074
YJL074C	SMC3	-0.0612395
YLR133W	CKI1	-0.0603844
YDR451C	YHP1	-0.0595892
YOR011W	AUS1	-0.0580195
YML013W	UBX2	-0.0553262
YIR006C	PAN1	-0.0530217
YLR423C	ATG17	-0.0529596
YFR040W	SAP155	-0.0524372
YGR016W	YGR016W	-0.0520438
YPR188C	MLC2	-0.0467281
YLR041W	YLR041W	-0.0466889
YKR080W	MTD1	-0.0462331
YBR002C	RER2	-0.0454957
YPR073C	LTP1	-0.0451387
YDR258C	HSP78	-0.0438754
YML073C	RPL6A	-0.0411225
YFL037W	TUB2	-0.040529
YOR267C	HRK1	-0.038939
YML020W	YML020W	-0.0365043
YDR338C	YDR338C	-0.0336015
YGL216W	KIP3	-0.0322623
YJL038C	LOH1	-0.0293626
YBL038W	MRPL16	-0.0293282
YCR060W	TAH1	-0.028091
YML066C	SMA2	-0.0275268
YOR348C	PUT4	-0.0274187
YAR020C	PAU7	-0.0270298
YOR027W	STI1	-0.0263597
YIL036W	CST6	-0.0232301
YLL008W	DRS1	-0.0227855
YNR067C	DSE4	-0.0221246
YMR206W	YMR206W	-0.0208761
YJL045W	YJL045W	-0.0196108
YIR044C	YIR044C	-0.0190891
YGL042C	YGL042C	-0.0175233
YOL054W	PSH1	-0.016641
YMR214W	SCJ1	-0.0160469
YNL045W	LAP2	-0.0112485
YHR081W	LRP1	-0.0104988
YLR381W	CTF3	-0.0104307
YEL039C	CYC7	-0.00837995
YDR180W	SCC2	-0.00711799
YJL206C	YJL206C	-0.00688993
YGR073C	YGR073C	-0.00472159
YGR160W	YGR160W	-0.00440312
YJR037W	YJR037W	-0.00432035
YKL190W	CNB1	-0.00427919
YDR037W	KRS1	-0.00402951
YPR155C	NCA2	-0.00143391
YKL013C	ARC19	0
YKR083C	DAD2	0
YKR098C	UBP11	0
YOR157C	PUP1	0
YPL044C	YPL044C	0
YLR459W	GAB1	0
YGL250W	RMR1	0
YBR079C	RPG1	0
YLR104W	LCL2	0
YOR331C	YOR331C	0
YDR460W	TFB3	0
YBR247C	ENP1	0
YGL008C	PMA1	0
YOL038W	PRE6	0
YFR004W	RPN11	0
YOR362C	PRE10	0
YDL232W	OST4	0
YHR079C	IRE1	0
YOL018C	TLG2	0
YOR106W	VAM3	0
YMR257C	PET111	0
YPR134W	MSS18	0
YIL031W	ULP2	0
YDL067C	COX9	0
YDL014W	NOP1	0
YFR021W	ATG18	0
YJR079W	YJR079W	0
YLR262C	YPT6	0
YGL203C	KEX1	0
YMR297W	PRC1	0
[truncated: 3,928 more rows]
