# Supplementary material for: A genome-wide copper-sensitized screen identifies novel regulators of mitochondrial cytochrome c oxidase activity
Source: J Biol Chem. 2021 Mar 1;296:100485. doi: 10.1016/j.jbc.2021.100485 (PMC8027276; doi:10.1016/j.jbc.2021.100485)
Supplement: Table S3 [file mmc4.xlsx]

## Sheet: Description
Supplementary Table 3
This table contains a rank ordered gene list of "hits" from the BarSeq screen designed to calculate the comparative fitness of yeast mutants on copper supplemented non-fermentable media (YPGECu) versus non-supplemented YPGE media.
ORF:	Systematic name
Gene:	Standard name
T-Score :	The T-scores were calculated by Welch's t-test using the number of reads from the "UP" tag sequence of DNA barcodes on each mutant in the deletion collection.
Notes:	Strains are sorted by largest to smallest T score value.
	For the genes listed in red font, we manually checked whether ORF "hit" from the screen overlapped with another gene on the same or opposite strand that most likely explain the rescue phenotype.
	Only the top and bottom 50 strains were manually curated for ORF overlap.

## Sheet: Gene List
ORF Name	Gene	T(YPGECu-YPGE) UP
YLR220W	CCC1	27.6635
YGR261C	APL6	25.9908
YKL093W	MBR1	24.3963
YBR288C	APM3	24.3687
YDR203W	RAV2	23.375
YPL195W	APL5	19.6406
YHR008C	SOD2	18.5233
YKL149C	DBR1	16.1832
YNL259C	ATX1	14.6066
YJL024C	APS3	13.9705
YMR245W	COA6	13.8917
YDR277C	MTH1	13.8812
YDR202C	RAV2	13.6886
YML017W	PSP2	13.4852
YOL050C	GAL11	13.0376
YNR018W	RCF2	12.8516
YDR006C	SOK1	11.5027
YDR391C	YDR391C	11.498
YOL126C	MDH2	11.4832
YOL152W	FRE7	11.3989
YBR226C	YBR226C	11.1051
YJL101C	GSH1	10.9913
YDR136C	VPS61	10.961
YNL294C	RIM21	10.7375
YIL044C	AGE2	10.7018
YDL173W	PAR32	10.6191
YBR131W	CCZ1	10.1357
YJL053W	PEP8	10.0396
YOL049W	GSH2	9.56236
YMR073C	IRC21	9.4634
YMR070W	MOT3	9.41798
YER019W	ISC1	9.29157
YGR125W	YGR125W	9.25679
YAL009W	SPO7	8.67263
YJL004C	SYS1	8.60254
YLR350W	ORM2	8.55559
YPL259C	APM1	8.42413
YDR435C	PPM1	8.33749
YKR020W	VPS51	8.28579
YPR124W	CTR1	8.15276
YCL044C	MGR1	7.90598
YGL170C	SPO74	7.77659
YNL235C	SIN4	7.77548
YMR054W	STV1	7.70639
YDR149C	NUM1	7.67611
YPL051W	ARL3	7.5302
YKL174C	TPO5	7.02389
YDL172C	YDL172C	6.96919
YDL226C	GCS1	6.59521
YPL106C	SSE1	6.48933
YGL199C	YGL199C	6.46261
YNL078W	NIS1	6.42094
YIR018W	YAP5	6.37315
YDR349C	YPS7	6.19938
YLR056W	ERG3	6.02953
YBR225W	YBR225W	6.02427
YMR238W	DFG5	5.98594
YMR311C	GLC8	5.96634
YDL137W	ARF2	5.95855
YKL136W	YKL136W	5.93304
YKR041W	YKR041W	5.76539
YGR252W	GCN5	5.70757
YNL077W	APJ1	5.69359
YMR057C	YMR057C	5.69045
YMR294W	JNM1	5.67778
YGR033C	TIM21	5.62865
YGL253W	HXK2	5.62325
YLR253W	MCP2	5.60266
YOR132W	VPS17	5.5755
YBR258C	SHG1	5.57426
YER027C	GAL83	5.56281
YGR035C	YGR035C	5.50944
YLR270W	DCS1	5.4883
YIR001C	SGN1	5.47689
YDR072C	IPT1	5.4128
YGR055W	MUP1	5.39141
YGR184C	UBR1	5.37679
YDR387C	CIN10	5.36527
YLR351C	NIT3	5.35101
YDR456W	NHX1	5.33149
YBL100C	YBL100C	5.31707
YPL132W	COX11	5.2576
YLL033W	IRC19	5.25304
YPR123C	YPR123C	5.23422
YPL212C	PUS1	5.20353
YER048C	CAJ1	5.20012
YPL194W	DDC1	5.18011
YOL093W	TRM10	5.16143
YJR040W	GEF1	5.10856
YBR013C	YBR013C	5.06671
YPL125W	KAP120	5.02572
YER114C	BOI2	4.96581
YDR476C	YDR476C	4.93128
YPL221W	FLC1	4.91019
YOR069W	VPS5	4.85722
YLR039C	RIC1	4.81378
YNL179C	YNL179C	4.81347
YFL031W	HAC1	4.80905
YDR267C	CIA1	4.80727
YKL038W	RGT1	4.77959
YOR113W	AZF1	4.71461
YBR233W	PBP2	4.70638
YKL107W	YKL107W	4.70511
YCL010C	SGF29	4.68086
YGL062W	PYC1	4.66221
YKR051W	HFL2	4.59565
YJL094C	KHA1	4.595
YNL071W	LAT1	4.59042
YMR241W	YHM2	4.57705
YDR299W	BFR2	4.50619
YNR052C	POP2	4.48626
YNL226W	YNL226W	4.47943
YKL037W	AIM26	4.46027
YOL138C	RTC1	4.45453
YML051W	GAL80	4.4437
YIL155C	GUT2	4.43849
YLR412W	BER1	4.43426
YDR455C	YDR455C	4.43194
YOL162W	YOL162W	4.42489
YGL014W	PUF4	4.40178
YDR309C	GIC2	4.34886
YBR219C	YBR219C	4.33679
YML022W	APT1	4.32776
YHR158C	KEL1	4.32722
YDR523C	SPS1	4.30682
YOR282W	YOR282W	4.28726
YLR171W	APS1	4.26674
YKR014C	YPT52	4.26381
YLR372W	ELO3	4.26177
YGL124C	MON1	4.26028
YGL094C	PAN2	4.25982
YOR030W	DFG16	4.19778
YKL141W	SDH3	4.19686
YKL097C	YKL097C	4.19418
YLR269C	YLR269C	4.12038
YMR102C	YMR102C	4.11533
YHR081W	LRP1	4.10741
YDR271C	YDR271C	4.09988
YDR295C	HDA2	4.09499
YEL015W	EDC3	4.09105
YLR257W	YLR257W	4.08477
YGL160W	AIM14	4.07736
YKL005C	BYE1	4.06293
YHR004C	NEM1	4.05618
YML117W	NAB6	4.05314
YGL212W	VAM7	3.98578
YGR003W	CUL3	3.96097
YBR088C	POL30	3.96032
YKL166C	TPK3	3.94568
YKL085W	MDH1	3.92597
YOR155C	ISN1	3.91772
YBR039W	ATP3	3.90186
YIL100W	YIL100W	3.89876
YLR261C	VPS63	3.88997
YDR490C	PKH1	3.88474
YDR099W	BMH2	3.87612
YOL043C	NTG2	3.83112
YPL179W	PPQ1	3.81692
YIL153W	RRD1	3.79902
YPL100W	ATG21	3.78354
YOR275C	RIM20	3.77971
YLR449W	FPR4	3.77698
YPL067C	HTC1	3.75854
YHR012W	VPS29	3.71982
YNL140C	YNL140C	3.70237
YNL082W	PMS1	3.70042
YPR114W	YPR114W	3.70018
YDR150W	NUM1	3.69357
YOL039W	RPP2A	3.68088
YKR032W	YKR032W	3.67366
YGR197C	SNG1	3.66356
YDL138W	RGT2	3.66331
YBR021W	FUR4	3.65784
YNL043C	YNL043C	3.65599
YLR423C	ATG17	3.63882
YLR093C	NYV1	3.63418
YGR275W	RTT102	3.62277
YBR224W	YBR224W	3.61796
YGR250C	RIE1	3.60098
YHR162W	MPC2	3.60015
YOL087C	DUF1	3.59712
YEL014C	YEL014C	3.59371
YGR148C	RPL24B	3.59338
YER075C	PTP3	3.58103
YOR076C	SKI7	3.57075
YOR139C	YOR139C	3.56873
YKR061W	KTR2	3.56433
YOR068C	VAM10	3.56036
YNL009W	IDP3	3.55973
YPL202C	AFT2	3.55134
YKL032C	IXR1	3.53988
YDL188C	PPH22	3.53793
YPL219W	PCL8	3.53779
YDR459C	PFA5	3.53063
YOL008W	COQ10	3.52994
YJR150C	DAN1	3.51389
YPL260W	CUB1	3.51327
YLR017W	MEU1	3.51157
YGL198W	YIP4	3.50942
YOR341W	RPA190	3.49741
YHR029C	YHI9	3.48876
YGR263C	SAY1	3.48696
YJR060W	CBF1	3.48446
YDL203C	ACK1	3.47587
YBL025W	RRN10	3.45801
YBR117C	TKL2	3.451
YMR111C	EUC1	3.44989
YEL062W	NPR2	3.44403
YFR048W	RMD8	3.43169
YJL134W	LCB3	3.4223
YGR110W	CLD1	3.41765
YMR173W	DDR48	3.4154
YNL303W	YNL303W	3.40743
YOL089C	HAL9	3.4065
YLR371W	ROM2	3.39328
YER123W	YCK3	3.38696
YOL036W	YOL036W	3.38345
YGL161C	YIP5	3.3695
YNL167C	SKO1	3.36877
YMR240C	CUS1	3.36688
YBL059W	IAI11	3.36575
YPR129W	SCD6	3.35797
YLR047C	FRE8	3.34092
YDR104C	SPO71	3.32944
YMR154C	RIM13	3.29762
YHL028W	WSC4	3.29509
YPR179C	HDA3	3.28306
YKR021W	ALY1	3.28111
YOR318C	YOR318C	3.27953
YLR215C	CDC123	3.27505
YMR206W	YMR206W	3.27311
YKR044W	UIP5	3.25695
YLR382C	NAM2	3.25284
YOR008C-A	YOR008C-A	3.25192
YBL045C	COR1	3.24749
YDR305C	HNT2	3.24709
YHR073W	OSH3	3.2452
YDR247W	VHS1	3.23784
YML076C	WAR1	3.23274
YDR029W	YDR029W	3.22501
YPR029C	APL4	3.22067
YKL147C	YKL147C	3.21851
YPR057W	BRR1	3.21617
YBR299W	MAL32	3.21504
YDR442W	YDR442W	3.20906
YKL040C	NFU1	3.19484
YHR032W	ERC1	3.18759
YHR156C	LIN1	3.1827
YFR043C	IRC6	3.18228
YMR139W	RIM11	3.17631
YLR370C	ARC18	3.16862
YLR018C	POM34	3.16202
YDR137W	RGP1	3.16093
YDR098C	GRX3	3.15979
YDL100C	GET3	3.15913
YLR170C	APS1	3.15265
YBR047W	FMP23	3.15104
YBR065C	ECM2	3.12912
YDR031W	MIX14	3.12873
YMR027W	YMR027W	3.12569
YDL134C	PPH21	3.12442
YOR304W	ISW2	3.1196
YPL224C	MMT2	3.117
YLR080W	EMP46	3.11048
YDR049W	VMS1	3.10804
YDL178W	DLD2	3.10498
YNL201C	PSY2	3.10312
YOR115C	TRS33	3.09927
YJL156C	SSY5	3.09704
YPL027W	SMA1	3.09204
YDL168W	SFA1	3.08668
YLR422W	DCK1	3.08258
YGR167W	CLC1	3.076
YBR119W	MUD1	3.07467
YPL183C	RTT10	3.06718
YBL053W	YBL053W	3.06668
YPL182C	YPL182C	3.06304
YGL007W	BRP1	3.0615
YLL049W	LDB18	3.06043
YJR002W	MPP10	3.06021
YCR003W	MRPL32	3.05213
YIL133C	RPL16A	3.04536
YHR200W	RPN10	3.03833
YIL034C	CAP2	3.02673
YOR352W	TFB6	3.02535
YCR092C	MSH3	3.01477
YDR192C	NUP42	3.01324
YCL005W	LDB16	3.01151
YMR258C	ROY1	3.00838
YGL174W	BUD13	3.00646
YOR058C	ASE1	2.98844
YPR039W	YPR039W	2.986
YER153C	PET122	2.98075
YDR162C	NBP2	2.97542
YKR042W	UTH1	2.97412
YIL140W	AXL2	2.96888
YOR153W	PDR5	2.95828
YDR163W	CWC15	2.95432
YGR122W	YGR122W	2.95212
YMR152W	YIM1	2.95169
YHL024W	RIM4	2.94199
YDR132C	MRX16	2.93987
YKL046C	DCW1	2.93291
YNL093W	YPT53	2.92236
YPR023C	EAF3	2.89421
YDR075W	PPH3	2.89138
YER059W	PCL6	2.88776
YKL211C	TRP3	2.87974
YGL010W	MPO1	2.87952
YOR154W	SLP1	2.87722
YNL016W	PUB1	2.87432
YBR150C	TBS1	2.86659
YBR242W	YBR242W	2.86368
YHR195W	NVJ1	2.86329
YKL007W	CAP1	2.85079
YBR229C	ROT2	2.85079
YIR028W	DAL4	2.84766
YBL066C	SEF1	2.8467
YHR077C	NMD2	2.84239
YDR186C	SND1	2.84198
YLR398C	SKI2	2.8402
YLR142W	PUT1	2.836
YBR113W	YBR113W	2.82971
YMR216C	SKY1	2.82851
YGL168W	HUR1	2.82804
YER145C	FTR1	2.82747
YJL172W	CPS1	2.82653
YMR064W	AEP1	2.82285
YGL162W	SUT1	2.81589
YGL213C	SKI8	2.81581
YGL139W	FLC3	2.80732
YCR004C	YCP4	2.80721
YER071C	TDA2	2.80654
YBR068C	BAP2	2.80332
YGR267C	FOL2	2.80274
YGR074W	SMD1	2.78953
YOR355W	GDS1	2.78597
YJR104C	SOD1	2.78526
YAL002W	VPS8	2.77146
YLR082C	SRL2	2.76521
YOR199W	YOR199W	2.75971
YGL054C	ERV14	2.75872
YJL077C	ICS3	2.75279
YKL212W	SAC1	2.75279
YPL138C	SPP1	2.74717
YEL027W	VMA3	2.745
YBR001C	NTH2	2.73553
YLL013C	PUF3	2.73349
YDR412W	RRP17	2.72614
YPL157W	TGS1	2.72546
YDR080W	VPS41	2.71325
YGR101W	PCP1	2.70339
YKR038C	KAE1	2.69854
YOR290C	SNF2	2.69549
YJR048W	CYC1	2.69225
YPR009W	SUT2	2.69107
YOR164C	GET4	2.69021
YJL098W	SAP185	2.6887
YIL116W	HIS5	2.68485
YCL064C	CHA1	2.67661
YJL199C	MBB1	2.67503
YDL001W	RMD1	2.67373
YGL020C	GET1	2.67307
YBL091C-A	SCS22	2.67258
YOR351C	MEK1	2.66933
YGR243W	MPC3	2.66092
YJR042W	NUP85	2.65813
YMR298W	LIP1	2.65752
YNR017W	TIM23	2.64768
YHL030W	ECM29	2.64516
YDR441C	APT2	2.63547
YIR005W	IST3	2.63113
YDL115C	IWR1	2.62988
YKL047W	ANR2	2.62705
YGR019W	UGA1	2.62255
YEL030W	ECM10	2.61965
YGL065C	ALG2	2.61207
YLR213C	CRR1	2.60543
YLR225C	YLR225C	2.60388
YDL194W	SNF3	2.59621
YKL025C	PAN3	2.58965
YLR393W	ATP10	2.58734
YJL145W	SFH5	2.58524
YGL079W	KXD1	2.58518
YLR409C	UTP21	2.57798
YGR269W	HUA1	2.5779
YEL037C	RAD23	2.57668
YBR227C	MCX1	2.5724
YPL220W	RPL1A	2.56666
YHR203C	RPS4B	2.5651
YGR030C	POP6	2.56447
YJR059W	PTK2	2.56414
YHR026W	VMA16	2.56133
YNL075W	IMP4	2.56086
YOR274W	MOD5	2.56005
YKL198C	PTK1	2.5585
YJR105W	ADO1	2.55172
YPR130C	YPR130C	2.55056
YJL162C	JJJ2	2.53838
YDR126W	SWF1	2.53472
YJR149W	YJR149W	2.53265
YGR192C	TDH3	2.53066
YFR046C	CNN1	2.52134
YHL027W	RIM101	2.51738
YNL160W	YGP1	2.51093
YDR068W	DOS2	2.50898
YOL116W	MSN1	2.5084
YDR466W	PKH3	2.50442
YMR151W	YIM2	2.49721
YBL095W	MRX3	2.49383
YLR058C	SHM2	2.48584
YHR065C	RRP3	2.48075
YNL053W	MSG5	2.47987
YLL006W	MMM1	2.47898
YPL042C	SSN3	2.47732
YLR238W	FAR10	2.47552
YBL010C	LAA2	2.46815
YDR008C	YDR008C	2.46753
YML008C	ERG6	2.46489
YJR094C	IME1	2.46448
YOR201C	MRM1	2.46278
YNL104C	LEU4	2.45434
YJL049W	CHM7	2.4436
YEL048C	TCA17	2.4407
YBR188C	NTC20	2.43937
YKR019C	IRS4	2.42973
YLR055C	SPT8	2.42854
YNL111C	CYB5	2.42846
YPL128C	TBF1	2.42414
YDL242W	YDL242W	2.41986
YNL321W	VNX1	2.41717
YKR011C	YKR011C	2.41468
YER098W	UBP9	2.40752
YDR176W	NGG1	2.40661
YBL107C	MIX23	2.3997
YER185W	PUG1	2.39903
YLR379W	YLR379W	2.39768
YFL034W	MIL1	2.39719
YKL081W	TEF4	2.39358
YOL111C	MDY2	2.39004
YGR160W	YGR160W	2.38293
YPR116W	RRG8	2.37919
YBR057C	MUM2	2.36266
YKL092C	BUD2	2.36132
YGL066W	SGF73	2.35942
YJL068C	YJL068C	2.35825
YDR257C	RKM4	2.35458
YGR146C	ECL1	2.35379
YDR320C	SWA2	2.35343
YOR177C	MPC54	2.35298
YER060W	FCY21	2.34912
YNL299W	TRF5	2.34855
YDR010C	YDR010C	2.34742
YNL027W	CRZ1	2.34066
YDR085C	AFR1	2.34061
YOR350C	MNE1	2.34003
YPR139C	LOA1	2.33886
YDR298C	ATP5	2.33509
YNL091W	NST1	2.32359
YGR131W	FHN1	2.31276
YLR001C	YLR001C	2.31244
YPR120C	CLB5	2.31243
YGR273C	YGR273C	2.31182
YAL047C	SPC72	2.31056
YMR255W	GFD1	2.30924
YGL043W	DST1	2.30012
YGL058W	RAD6	2.29749
YDL064W	UBC9	2.29706
YLR193C	UPS1	2.29377
YMR207C	HFA1	2.29021
YKL173W	SNU114	2.28848
YNL336W	COS1	2.28511
YBL052C	SAS3	2.28482
YJL130C	URA2	2.28093
YMR319C	FET4	2.28014
YDL099W	BUG1	2.27982
YMR189W	GCV2	2.27694
YKR100C	SKG1	2.27331
YMR177W	MMT1	2.27245
YPL098C	MGR2	2.27035
YGL073W	HSF1	2.26861
YDL116W	NUP84	2.26627
YMR295C	YMR295C	2.26521
YGR149W	GPC1	2.25798
YBR269C	SDH8	2.257
YOR313C	SPS4	2.25518
YLR034C	SMF3	2.25265
YPR125W	YLH47	2.25224
YER184C	TOG1	2.25131
YML113W	DAT1	2.24828
YER179W	DMC1	2.24652
YJL103C	GSM1	2.24283
YOR374W	ALD4	2.241
YOR314W	YOR314W	2.23971
YLR176C	RFX1	2.23101
YER128W	VFA1	2.23098
YJL159W	HSP150	2.22992
YLR199C	PBA1	2.22981
YOL078W	AVO1	2.22738
YGR196C	FYV8	2.22352
YOR189W	IES4	2.22254
YGR271W	SLH1	2.22219
YER045C	ACA1	2.22086
YAL046C	AIM1	2.22068
YNL144C	YNL144C	2.21915
YKL013C	ARC19	2.21695
YMR068W	AVO2	2.21366
YNL278W	CAF120	2.21239
YFL016C	MDJ1	2.20191
YPR051W	MAK3	2.2013
YLR146C	SPE4	2.2001
YGR029W	ERV1	2.19995
YMR292W	GOT1	2.19724
YLR305C	STT4	2.19503
YPL078C	ATP4	2.19485
YGR088W	CTT1	2.19382
YML123C	PHO84	2.19101
YPR004C	AIM45	2.18792
YBL003C	HTA2	2.18752
YKL184W	SPE1	2.18483
YNR025C	PIS1	2.18334
YOR200W	YOR200W	2.18252
YAR015W	ADE1	2.17666
YGL167C	PMR1	2.17296
YEL005C	VAB2	2.17
YDR108W	TRS85	2.1666
YDR360W	OPI7	2.16633
YGR126W	YGR126W	2.16463
YAL018C	LDS1	2.15898
YEL018W	EAF5	2.15552
YDL117W	CYK3	2.15535
YDR196C	CAB5	2.1512
YMR267W	PPA2	2.15041
YKL208W	CBT1	2.15013
YJR063W	RPA12	2.14821
YHR064C	SSZ1	2.14636
YDL016C	YDL016C	2.13964
YBL057C	PTH2	2.1377
YDR174W	HMO1	2.13654
YOR145C	PNO1	2.13603
YOR276W	CAF20	2.13368
YDL180W	YDL180W	2.13286
YPL006W	NCR1	2.12882
YPL030W	TRM44	2.12609
YPR122W	AXL1	2.12557
YHR062C	RPP1	2.12263
YGR147C	NAT2	2.12259
YDR021W	FAL1	2.11854
YOR346W	REV1	2.11738
YJL124C	LSM1	2.10926
YDL160C	DHH1	2.10868
YIR035C	NRE1	2.10608
YMR271C	URA10	2.10483
YMR031C	EIS1	2.09923
YKL055C	OAR1	2.09704
YOR239W	ABP140	2.09241
YMR266W	RSN1	2.09066
YJL062W	LAS21	2.08724
YJL089W	SIP4	2.08626
YNL315C	ATP11	2.08583
YIL052C	RPL34B	2.08428
YBL079W	NUP170	2.08228
YDL243C	AAD4	2.07613
YJR098C	YJR098C	2.07285
YJL127C	SPT10	2.06472
YOR064C	YNG1	2.06219
YJL148W	RPA34	2.06188
YMR317W	YMR317W	2.06171
YER057C	HMF1	2.05778
YHR060W	VMA22	2.05696
YHL047C	ARN2	2.05658
YMR303C	ADH2	2.05036
YER018C	SPC25	2.04893
YFR032C	RRT5	2.04846
YPL181W	CTI6	2.04466
YDL153C	SAS10	2.04419
YFL052W	ZNF1	2.04341
YGL045W	RIM8	2.0427
YLR020C	YEH2	2.04099
YKR015C	YKR015C	2.03738
YLR214W	FRE1	2.03698
YGL222C	EDC1	2.03691
YPR182W	SMX3	2.03688
YHL042W	YHL042W	2.03598
YGR155W	CYS4	2.03053
YOR173W	DCS2	2.03003
YDR521W	YDR521W	2.02882
YKR083C	DAD2	2.02812
YER083C	GET2	2.02687
YER101C	AST2	2.02025
YGR073C	YGR073C	2.01929
YPL215W	CBP3	2.01699
YLR345W	YLR345W	2.01694
YDR235W	PRP42	2.01672
YKL077W	PSG1	2.01662
YJR032W	CPR7	2.01599
YKR036C	CAF4	2.01502
YBR184W	YBR184W	2.0123
YMR097C	MTG1	2.01172
YKR008W	RSC4	2.01097
YKR054C	DYN1	2.00943
YML110C	COQ5	2.0053
YBR248C	HIS7	2.00478
YNL195C	YNL195C	2.00164
YDR206W	EBS1	1.99951
YIR034C	LYS1	1.99944
YFR016C	AIP5	1.99667
YNL010W	PYP1	1.99326
YDR331W	GPI8	1.99067
YDL200C	MGT1	1.98729
YMR084W	YMR084W	1.98319
YPL071C	YPL071C	1.98253
YPL165C	SET6	1.98081
YMR074C	SDD2	1.97629
YBL036C	YBL036C	1.97476
YKR105C	VBA5	1.97343
YHR177W	ROF1	1.97308
YJL181W	RBH1	1.97278
YHL021C	AIM17	1.97105
YDL089W	NUR1	1.9691
YMR092C	AIP1	1.96731
YLR337C	VRP1	1.95884
YOR142W	LSC1	1.94848
YGL143C	MRF1	1.94602
YNR013C	PHO91	1.94251
YOR251C	TUM1	1.94174
YKL015W	PUT3	1.94148
YOR271C	FSF1	1.94061
YLR323C	CWC24	1.93968
YCR022C	YCR022C	1.93713
YOR080W	DIA2	1.93636
YHL020C	OPI1	1.93332
YOR090C	PTC5	1.93297
YHR182W	GYM1	1.93019
YLR410W	VIP1	1.92866
YLL045C	RPL8B	1.92443
YLR218C	COA4	1.92296
YOR334W	MRS2	1.92074
YLR078C	BOS1	1.9184
YBR261C	TAE1	1.918
YDR370C	DXO1	1.91668
YIR031C	DAL7	1.91597
YDL086W	YDL086W	1.91325
YJL139C	YUR1	1.91097
YNL260C	LTO1	1.90485
YNL171C	YNL171C	1.90294
YKL051W	SFK1	1.90286
YAR014C	BUD14	1.89827
YLR010C	TEN1	1.8951
YHR124W	NDT80	1.89466
YDR117C	TMA64	1.8941
YLR363C	NMD4	1.89328
YPL133C	RDS2	1.89317
YGR001C	EFM5	1.89269
YKR098C	UBP11	1.89072
YNL199C	GCR2	1.88829
YBR220C	YBR220C	1.88764
YGL133W	ITC1	1.88622
YER030W	CHZ1	1.88282
YPR162C	ORC4	1.88032
YKL135C	APL2	1.87837
YCL049C	YCL049C	1.87602
YEL033W	MTC7	1.87573
YNL327W	EGT2	1.8743
YLL020C	YLL020C	1.87183
YHR057C	CPR2	1.86914
YDR122W	KIN1	1.86518
YJR083C	ACF4	1.86466
YBL048W	RRT1	1.86137
YJR129C	EFM3	1.85946
YOR306C	MCH5	1.85733
YDR266C	HEL2	1.85524
YDR057W	YOS9	1.85402
YHR157W	REC104	1.85097
YOR160W	MTR10	1.84875
YHL011C	PRS3	1.84207
YOR300W	YOR300W	1.8408
YGL232W	TAN1	1.84049
YPR001W	CIT3	1.83958
YLR376C	PSY3	1.83731
YOR027W	STI1	1.83608
YOR269W	PAC1	1.83262
YOR015W	YOR015W	1.83167
YLR022C	SDO1	1.82847
YBR298C	MAL31	1.82519
YGR224W	AZR1	1.82514
YKL179C	COY1	1.82233
YHR131C	YHR131C	1.82088
YPL158C	AIM44	1.81976
YMR109W	MYO5	1.81917
YGL164C	YRB30	1.81772
YJL003W	COX16	1.80861
YKL207W	EMC3	1.80794
YDR296W	MHR1	1.80759
YCL023C	YCL023C	1.80576
YJR055W	HIT1	1.80559
YLR114C	AVL9	1.80549
YNL297C	MON2	1.80469
YMR281W	GPI12	1.8044
YGR070W	ROM1	1.80342
YLR077W	FMP25	1.80256
YNL155W	CUZ1	1.79989
YER009W	NTF2	1.79865
YBL073W	YBL073W	1.79785
YGR143W	SKN1	1.79704
YNL003C	PET8	1.79514
YMR042W	ARG80	1.78198
YLR420W	URA4	1.77928
YPR027C	YPR027C	1.77838
YBR267W	REI1	1.77582
YNR019W	ARE2	1.7749
YJR140C	HIR3	1.77241
YIL067C	YIL067C	1.77046
YDL008W	APC11	1.77005
YCR085W	YCR085W	1.76926
YBR037C	SCO1	1.76838
YCR014C	POL4	1.76662
YKL061W	BLI1	1.76441
YCR044C	PER1	1.76216
YAL010C	MDM10	1.76141
YOL070C	NBA1	1.76
YPR012W	YPR012W	1.75958
YDL090C	RAM1	1.75891
YLR038C	COX12	1.75889
YDR204W	COQ4	1.75595
YMR183C	SSO2	1.75587
YNL314W	DAL82	1.75579
YLR438W	CAR2	1.7537
YER130C	COM2	1.75309
YDR488C	PAC11	1.75099
YDR131C	YDR131C	1.7507
YPL236C	ENV7	1.75001
YEL009C	GCN4	1.74705
YDR358W	GGA1	1.74489
YMR286W	MRPL33	1.74441
YEL001C	IRC22	1.74342
YOR078W	BUD21	1.74256
YDR041W	RSM10	1.7418
YDL095W	PMT1	1.73895
YML016C	PPZ1	1.73574
YLR243W	GPN3	1.7332
YLR446W	YLR446W	1.73313
YKL195W	MIA40	1.72531
YGL056C	SDS23	1.72459
YDR087C	RRP1	1.72424
YMR315W	YMR315W	1.72273
YJL158C	CIS3	1.72222
YLR096W	KIN2	1.72208
YIR019C	FLO11	1.7198
YHR093W	AHT1	1.71894
YDR395W	SXM1	1.71885
YPL230W	USV1	1.71619
YLR386W	VAC14	1.71546
YER046W	SPO73	1.71108
YDR213W	UPC2	1.704
YKL103C	APE1	1.70183
YDL009C	YDL009C	1.7005
YNL067W	RPL9B	1.69971
YLL044W	YLL044W	1.69113
YPL105C	SYH1	1.68844
YEL006W	YEA6	1.6871
YGR051C	YGR051C	1.68145
YDR191W	HST4	1.67732
YMR128W	ECM16	1.67097
YML052W	SUR7	1.66934
YEL002C	WBP1	1.66933
YOR012W	YOR012W	1.66806
YML014W	TRM9	1.66549
YDL212W	SHR3	1.66109
YOL077C	BRX1	1.65871
YHR028C	DAP2	1.65828
YLL055W	YCT1	1.65673
YDR496C	PUF6	1.65072
YOL066C	RIB2	1.64867
YPL150W	YPL150W	1.64759
YJL180C	ATP12	1.64595
YBL096C	YBL096C	1.6454
YGR058W	PEF1	1.63874
YBR199W	KTR4	1.63787
YPL102C	YPL102C	1.63722
YOR327C	SNC2	1.63617
YBR096W	YBR096W	1.63499
YEL072W	RMD6	1.63435
YLR248W	RCK2	1.63411
YFR040W	SAP155	1.63397
YPR076W	YPR076W	1.63077
YGR169C	PUS6	1.62853
YMR313C	TGL3	1.62615
YBR107C	IML3	1.62564
YHR181W	SVP26	1.62526
YJL093C	TOK1	1.6251
YBL035C	POL12	1.62425
YGL126W	SCS3	1.62419
YML104C	MDM1	1.6229
YCL025C	AGP1	1.62208
YPL153C	RAD53	1.62168
YMR071C	TVP18	1.62131
YOR359W	VTS1	1.62125
YGR200C	ELP2	1.62059
YOR125C	CAT5	1.61903
YDR519W	FPR2	1.61852
YOL055C	THI20	1.61602
YOR301W	RAX1	1.61509
YKR094C	RPL40B	1.61411
YOR005C	DNL4	1.61101
YER161C	SPT2	1.60606
YJL214W	HXT8	1.60452
YLR226W	BUR2	1.60409
YJL087C	TRL1	1.60388
YER140W	EMP65	1.6017
YIL099W	SGA1	1.60048
YLR408C	BLS1	1.59762
YJL110C	GZF3	1.59555
YKR088C	TVP38	1.59424
YGR222W	PET54	1.59331
YNR057C	BIO4	1.59309
YER002W	NOP16	1.59238
YDL199C	YDL199C	1.59033
YDR069C	DOA4	1.58841
YPL151C	PRP46	1.58839
YKL076C	PSY1	1.58668
YLL048C	YBT1	1.5772
YGL088W	YGL088W	1.57513
YOL137W	BSC6	1.57439
YPR037C	ERV2	1.57316
YKR018C	YKR018C	1.571
YKR076W	ECM4	1.56963
YDL061C	RPS29B	1.56912
YDR495C	VPS3	1.56578
YJL171C	TOH1	1.56263
YOL082W	ATG19	1.55757
YKR091W	SRL3	1.55637
YBL080C	PET112	1.55512
YGL173C	XRN1	1.555
YLR149C	YLR149C	1.55469
YDR440W	DOT1	1.55465
YKL163W	PIR3	1.55272
YDR048C	YDR048C	1.54727
YCR082W	AHC2	1.54627
YPL080C	YPL080C	1.54465
YDR212W	TCP1	1.5446
YGL138C	YGL138C	1.54367
YMR269W	TMA23	1.54352
YDR461W	MFA1	1.54285
YMR159C	ATG16	1.54194
YPL270W	MDL2	1.54065
YOL163W	YOL163W	1.54036
YKL113C	RAD27	1.53798
YCL048W	SPS22	1.52943
YPR189W	SKI3	1.52767
YBR026C	ETR1	1.52709
YHR075C	PPE1	1.52215
YDL023C	YDL023C	1.52126
YHR025W	THR1	1.52109
YPR167C	MET16	1.5197
YDL189W	RBS1	1.51822
YMR029C	FAR8	1.51607
YGR032W	GSC2	1.51604
YBL005W	PDR3	1.51472
YJR067C	YAE1	1.5137
YPR174C	CSA1	1.51273
YMR279C	ATR2	1.51234
YER142C	MAG1	1.51213
YDR270W	CCC2	1.51131
YDL056W	MBP1	1.5094
YMR169C	ALD3	1.50783
YGL140C	YGL140C	1.50434
YDR262W	YDR262W	1.50418
YIR032C	DAL3	1.50207
YML029W	USA1	1.50123
YDR059C	UBC5	1.5004
YLR185W	RPL37A	1.4985
YHL010C	ETP1	1.4978
YDR384C	ATO3	1.49628
YHR112C	YHR112C	1.49486
YDR161W	ACL4	1.49484
YDL044C	MTF2	1.49406
YER180C	ISC10	1.49405
YML077W	BET5	1.49345
YIR033W	MGA2	1.49273
YLR352W	LUG1	1.49255
YNL163C	RIA1	1.4917
YGR241C	YAP1802	1.49011
YER003C	PMI40	1.48985
YJL135W	YJL135W	1.48729
YPR095C	SYT1	1.48237
YGR208W	SER2	1.48231
YML056C	IMD4	1.48177
YBR155W	CNS1	1.47761
YNL168C	FMP41	1.47086
YML100W	TSL1	1.46526
YKR040C	YKR040C	1.46331
YLL016W	SDC25	1.4631
YNR008W	LRO1	1.45652
YJL055W	LOG1	1.45517
YGL111W	NSA1	1.4549
YGR066C	GID10	1.45319
YBR022W	POA1	1.45266
YLR044C	PDC1	1.45203
YEL040W	UTR2	1.45145
YOR381W	FRE3	1.45009
YFR027W	ECO1	1.44988
YKL084W	HOT13	1.44628
YDL214C	PRR2	1.4461
YDR287W	INM2	1.44522
YOR138C	RUP1	1.44429
YDR424C	DYN2	1.44135
YGR223C	HSV2	1.43802
YPR176C	BET2	1.43798
YLR057W	MNL2	1.4374
YMR318C	ADH6	1.43698
YOR378W	AMF1	1.43641
YDR339C	FCF1	1.43261
YJL132W	YJL132W	1.43138
YGR238C	KEL2	1.43134
YBR153W	RIB7	1.43035
YLL034C	RIX7	1.43033
YLR255C	YLR255C	1.43016
YLR194C	NCW2	1.42837
YDL096C	OPI6	1.4266
YKL022C	CDC16	1.42648
YOR161C	PNS1	1.42449
YDL030W	PRP9	1.42295
YOR305W	RRG7	1.42215
YBR268W	MRPL37	1.421
YGR102C	GTF1	1.42062
YIL049W	DFG10	1.4206
YGL110C	CUE3	1.41961
YCR007C	YCR007C	1.41847
YDL093W	PMT5	1.41774
YMR060C	SAM37	1.41467
YJR073C	OPI3	1.41124
YDR025W	RPS11A	1.41019
YBR236C	ABD1	1.40887
YCR016W	YCR016W	1.4068
YNL127W	FAR11	1.40596
YJL001W	PRE3	1.40596
YNL272C	SEC2	1.40576
YOR157C	PUP1	1.40168
YKR017C	HEL1	1.40088
YOL080C	REX4	1.40014
YBR127C	VMA2	1.39433
YGR212W	SLI1	1.394
YOL115W	PAP2	1.39368
YPL058C	PDR12	1.39287
YEL068C	YEL068C	1.39118
YML036W	CGI121	1.39038
YOR052C	TMC1	1.38949
YJL212C	OPT1	1.38842
YOR383C	FIT3	1.38718
YKR010C	TOF2	1.38578
YPL003W	ULA1	1.3851
YMR106C	YKU80	1.38455
YML020W	YML020W	1.38419
YGL039W	YGL039W	1.3826
YDL113C	ATG20	1.37841
YNL332W	THI12	1.37822
YER141W	COX15	1.37291
YNL330C	RPD3	1.37262
YOR100C	CRC1	1.37229
YCR036W	RBK1	1.37092
YGR240C	PFK1	1.37086
YHL040C	ARN1	1.36962
YMR175W	SIP18	1.36847
YER034W	YER034W	1.36834
YMR178W	FPY1	1.36732
YGL221C	NIF3	1.36697
YDR503C	LPP1	1.36509
YOL101C	IZH4	1.36491
YNR074C	AIF1	1.36477
YKL183W	LOT5	1.36425
YDR074W	TPS2	1.36337
YNL055C	POR1	1.35804
YEL060C	PRB1	1.35339
YCL029C	BIK1	1.35267
YDL033C	SLM3	1.35182
YJR116W	TDA4	1.35164
YER055C	HIS1	1.34981
YJL079C	PRY1	1.34569
YNL311C	SKP2	1.3452
YOL072W	THP1	1.34285
YLR387C	REH1	1.34264
YJL076W	NET1	1.34259
YDR376W	ARH1	1.34238
YIL145C	PAN6	1.34146
YMR096W	SNZ1	1.33956
YEL063C	CAN1	1.33808
YPR061C	JID1	1.33775
YHR003C	TCD1	1.33623
YOL096C	COQ3	1.33614
YLR417W	VPS36	1.33588
YOR356W	CIR2	1.33478
YDL025C	RTK1	1.33439
YNL283C	WSC2	1.33264
YJL206C	YJL206C	1.33233
YPL146C	NOP53	1.33212
YJL154C	VPS35	1.3319
YPL177C	CUP9	1.329
YGL025C	PGD1	1.32821
YOL033W	MSE1	1.32684
YMR108W	ILV2	1.32411
YGL205W	POX1	1.32334
YKL083W	YKL083W	1.32026
YMR174C	PAI3	1.31954
YIR003W	AIM21	1.31883
YLR369W	SSQ1	1.31836
YNL181W	PBR1	1.31717
YKL153W	YKL153W	1.31593
YGL024W	YGL024W	1.31586
YJL187C	SWE1	1.3151
YNL286W	CUS2	1.31468
YLR177W	YLR177W	1.31411
YOL042W	NGL1	1.31304
YFR051C	RET2	1.3112
YPL190C	NAB3	1.30781
YMR103C	YMR103C	1.30717
YBR181C	RPS6B	1.3049
YGL216W	KIP3	1.30458
YJR111C	PXP2	1.30392
YDR200C	VPS64	1.30343
YMR213W	CEF1	1.30309
YLR415C	YLR415C	1.30247
YKL027W	TCD2	1.30101
YGR168C	PEX35	1.29921
YDR088C	SLU7	1.29883
YHR159W	TDA11	1.29703
YNL030W	HHF2	1.29673
YAR035W	YAT1	1.29629
YMR280C	CAT8	1.29628
YDR168W	CDC37	1.29475
YFR013W	IOC3	1.29326
YIL119C	RPI1	1.2917
YNL334C	SNO2	1.28628
YGR230W	BNS1	1.28567
YDR195W	REF2	1.28519
YFL063W	YFL063W	1.2832
YJR050W	ISY1	1.28124
YNL305C	BXI1	1.27848
YPL004C	LSP1	1.27806
YKL035W	UGP1	1.27787
YKL142W	MRP8	1.27768
YBR094W	PBY1	1.27712
YDL141W	BPL1	1.27661
YKL175W	ZRT3	1.27517
YLL054C	YLL054C	1.27312
YDR540C	IRC4	1.27188
YGR141W	VPS62	1.27164
YKL119C	VPH2	1.27091
YOR297C	TIM18	1.26906
YKL139W	CTK1	1.26551
YNL022C	RCM1	1.26444
YPR032W	SRO7	1.26295
YLR189C	ATG26	1.26227
YCL057W	PRD1	1.26106
YDL052C	SLC1	1.26085
YML090W	YML090W	1.26075
YGR045C	YGR045C	1.25906
YOR187W	TUF1	1.25875
YGR026W	YGR026W	1.2546
YPR128C	ANT1	1.24674
YLR048W	RPS0B	1.24648
YLR390W-A	CCW14	1.24575
YHR185C	PFS1	1.24474
YLR037C	PAU23	1.24223
YMR243C	ZRC1	1.24129
YOL001W	PHO80	1.23894
YJL092W	SRS2	1.23852
YLR435W	TSR2	1.23738
YMR052W	FAR3	1.23629
YGR276C	RNH70	1.23279
YKR057W	RPS21A	1.23016
YDL121C	EXP1	1.22993
YOL052C	SPE2	1.22952
YDR119W	VBA4	1.22633
YPL025C	YPL025C	1.22627
YHR122W	CIA2	1.22574
YOR292C	YOR292C	1.22433
YFR053C	HXK1	1.22302
YMR162C	DNF3	1.22202
YJL217W	REE1	1.22162
YNL175C	NOP13	1.22139
YDR416W	SYF1	1.22013
YKR023W	RQT4	1.21894
YDR184C	ATC1	1.21849
YLR400W	YLR400W	1.2175
YNR033W	ABZ1	1.21603
YDR378C	LSM6	1.2151
YLR103C	CDC45	1.21478
YGL262W	YGL262W	1.21389
YJL013C	MAD3	1.21304
YGL243W	TAD1	1.21283
YBL015W	ACH1	1.21276
YML072C	TCB3	1.20716
YJR074W	MOG1	1.20672
YPL016W	SWI1	1.2048
YOR311C	DGK1	1.2045
YHR116W	COX23	1.20225
YER170W	ADK2	1.20149
YPR097W	YPR097W	1.19697
YDR311W	TFB1	1.19682
YDR214W	AHA1	1.19507
YGL090W	LIF1	1.19483
YBR251W	MRPS5	1.19432
YLL062C	MHT1	1.19324
YNL100W	MIC27	1.19097
YPR015C	YPR015C	1.19073
YHR109W	CTM1	1.18939
YFR035C	YFR035C	1.18873
YNL277W	MET2	1.18834
YEL043W	YEL043W	1.18614
YHR209W	CRG1	1.18613
YJR095W	SFC1	1.18602
YKR033C	YKR033C	1.18543
YGR080W	TWF1	1.18315
YJR125C	ENT3	1.18288
YLR357W	RSC2	1.18166
YIL087C	AIM19	1.18034
YBR115C	LYS2	1.17844
YNL008C	ASI3	1.17687
YNL170W	YNL170W	1.17384
YDL057W	YDL057W	1.17297
YDR345C	HXT3	1.1708
YLR325C	RPL38	1.17045
YDR229W	IVY1	1.16982
YOR279C	RFM1	1.16871
YDL204W	RTN2	1.16851
YFL050C	ALR2	1.16678
YJL179W	PFD1	1.16663
YDL048C	STP4	1.16409
YDR269C	YDR269C	1.16233
YPR199C	ARR1	1.15957
YPL044C	YPL044C	1.15933
YDR157W	YDR157W	1.15902
YNR045W	PET494	1.15855
YBR245C	ISW1	1.15392
YHR016C	YSC84	1.15221
YDR101C	ARX1	1.15094
YNL213C	RRG9	1.15046
YNL187W	SWT21	1.14814
YAR018C	KIN3	1.14778
YDR340W	YDR340W	1.1475
YPL055C	LGE1	1.14694
YDL215C	GDH2	1.1466
YHR194W	MDM31	1.14636
YML111W	BUL2	1.14277
YKL128C	PMU1	1.14242
YDR256C	CTA1	1.1422
YBR002C	RER2	1.14153
YGR022C	YGR022C	1.14149
YOR016C	ERP4	1.14111
YDR375C	BCS1	1.14103
YLL007C	LMO1	1.13903
YHR125W	YHR125W	1.13802
YOR370C	MRS6	1.13603
YDL003W	MCD1	1.13486
YNL164C	IBD2	1.13324
YOR022C	DDL1	1.13131
YJL023C	PET130	1.13074
YGR100W	MDR1	1.13056
YJR025C	BNA1	1.12905
YGL157W	ARI1	1.1284
YJR118C	ILM1	1.12594
YGR112W	SHY1	1.12368
YDR249C	YDR249C	1.12072
YNL045W	LAP2	1.11958
YER085C	YER085C	1.11941
YNL098C	RAS2	1.11878
YBR256C	RIB5	1.11716
YHR183W	GND1	1.11528
YOL047C	LDS2	1.11507
YDR103W	STE5	1.11477
YDL079C	MRK1	1.1146
YNL306W	MRPS18	1.11403
YDR497C	ITR1	1.11134
YGR041W	BUD9	1.11039
YPR096C	YPR096C	1.11009
YOR321W	PMT3	1.10999
YER041W	YEN1	1.10955
YLR246W	ERF2	1.10901
YOR211C	MGM1	1.10876
YFL011W	HXT10	1.10851
YOR338W	YOR338W	1.10732
YIL108W	YIL108W	1.10446
YDL006W	PTC1	1.10433
YKL187C	FAT3	1.10399
YCR051W	YCR051W	1.10339
YOR175C	ALE1	1.10326
YCL002C	YCL002C	1.10156
YDR242W	AMD2	1.10072
YFL007W	BLM10	1.10049
YLR208W	SEC13	1.1003
YJL033W	HCA4	1.10025
YDR344C	YDR344C	1.09774
YCL008C	STP22	1.09729
YJR131W	MNS1	1.0962
YLR260W	LCB5	1.09543
YLR081W	GAL2	1.09467
YOL109W	ZEO1	1.09463
YMR020W	FMS1	1.09379
YOR385W	YOR385W	1.09355
YDR511W	SDH7	1.09273
YMR275C	BUL1	1.09073
YML037C	YML037C	1.08967
YLR073C	RFU1	1.08907
YAL004W	YAL004W	1.0879
YPL002C	SNF8	1.08305
YDR248C	YDR248C	1.08016
YBR179C	FZO1	1.07953
YFR044C	DUG1	1.076
YBR099C	YBR099C	1.07571
YBR009C	HHF1	1.0753
YLR137W	RKM5	1.07394
YDR302W	GPI11	1.06977
YLR209C	PNP1	1.0679
YDR089W	VTC5	1.06725
YOR081C	TGL5	1.06516
YGR209C	TRX2	1.06474
YGR044C	RME1	1.06432
YGL210W	YPT32	1.06421
YOL110W	SHR5	1.06192
YMR010W	ANY1	1.06079
YER013W	PRP22	1.06021
YGR103W	NOP7	1.06011
YHR100C	GEP4	1.06002
YMR037C	MSN2	1.0598
YLR203C	MSS51	1.05933
YML082W	YML082W	1.05811
YPL062W	YPL062W	1.05773
YMR261C	TPS3	1.05688
YGR260W	TNA1	1.05672
YLR274W	MCM5	1.05492
YNL258C	DSL1	1.05407
YNL068C	FKH2	1.05339
YCR102C	YCR102C	1.05298
YLR406C	RPL31B	1.05298
YPL054W	LEE1	1.05257
YGR013W	SNU71	1.05241
YLR120C	YPS1	1.05219
YOR021C	SFM1	1.05083
YNL198C	YNL198C	1.04452
YOL031C	SIL1	1.0443
YOR293W	RPS10A	1.04331
YER186C	YER186C	1.04325
YOR049C	RSB1	1.0402
YPR138C	MEP3	1.0399
YOR273C	TPO4	1.03875
YPL193W	RSA1	1.03847
YGR085C	RPL11B	1.03772
YLR459W	GAB1	1.03732
YIL107C	PFK26	1.03658
YDL112W	TRM3	1.03648
YCR059C	YIH1	1.03638
YIL130W	ASG1	1.03415
YNL182C	IPI3	1.03391
YOL088C	MPD2	1.03149
YOR222W	ODC2	1.03125
YJR120W	YJR120W	1.03109
YNL248C	RPA49	1.0307
YFR003C	YPI1	1.02969
YHR023W	MYO1	1.02881
YIL050W	PCL7	1.02831
YOR336W	KRE5	1.02795
YHR117W	TOM71	1.02748
YKR082W	NUP133	1.02723
YNR009W	NRM1	1.02568
YDR304C	CPR5	1.02521
YDR005C	MAF1	1.02482
YEL013W	VAC8	1.02454
YDR156W	RPA14	1.02404
YNL215W	IES2	1.02376
YDL119C	HEM25	1.02338
YGR099W	TEL2	1.02256
YDL220C	CDC13	1.02093
YGL166W	CUP2	1.02075
YNL086W	SNN1	1.01862
YOL056W	GPM3	1.01796
YLR298C	YHC1	1.01622
YOR315W	SFG1	1.01572
YLR036C	YLR036C	1.01489
YCL075W	YCL075W	1.0109
YNL271C	BNI1	1.01013
YER182W	FMP10	1.00932
YBR035C	PDX3	1.00869
YDL197C	ASF2	1.00862
YGL109W	YGL109W	1.00815
YDR055W	PST1	1.00752
YGR012W	MCY1	1.0069
YJR126C	VPS70	1.00679
YLL038C	ENT4	1.00502
YOL108C	INO4	1.00309
YIL098C	FMC1	1.00017
YGL250W	RMR1	0.999072
YNL249C	MPA43	0.998844
YCR047C	BUD23	0.998819
YPL167C	REV3	0.996752
YGL089C	MF(ALPHA)2	0.996422
YLR005W	SSL1	0.993854
YLR232W	YLR232W	0.993266
YIR006C	PAN1	0.990395
YDL011C	YDL011C	0.989904
YGL026C	TRP5	0.989717
YDL085W	NDE2	0.986722
YKR058W	GLG1	0.985951
YER156C	YER156C	0.985567
YDL068W	YDL068W	0.985228
YCR006C	YCR006C	0.984721
YJL208C	NUC1	0.977059
YKL017C	HCS1	0.97685
YHR009C	TDA3	0.975384
YNL085W	MKT1	0.974978
YPR148C	YPR148C	0.974155
YKL168C	KKQ8	0.974111
YPR060C	ARO7	0.972724
YDR102C	YDR102C	0.972111
YFL004W	VTC2	0.970775
YLR016C	PML1	0.970514
YDR081C	PDC2	0.970339
YBR186W	PCH2	0.970318
YPL013C	MRPS16	0.970052
YAL005C	SSA1	0.968601
YDR152W	GIR2	0.968473
YER035W	EDC2	0.967258
YGR027C	RPS25A	0.963124
YHR139C	SPS100	0.962736
YDR134C	CCW22	0.961461
YDR028C	REG1	0.961368
YNL029C	KTR5	0.960729
YDR530C	APA2	0.959095
YBR079C	RPG1	0.95899
YGR287C	IMA1	0.955647
YLR050C	EMA19	0.954745
YIL020C	HIS6	0.953992
YER074W	RPS24A	0.953703
YHR013C	ARD1	0.952782
YPR158W	CUR1	0.952661
YKL162C	YKL162C	0.951972
YML053C	YML053C	0.951691
YMR104C	YPK2	0.951557
YJL184W	GON7	0.951518
YGR242W	YGR242W	0.950648
YEL053C	MAK10	0.949918
YNL255C	GIS2	0.949264
YOL076W	MDM20	0.948286
YDL062W	YDL062W	0.94824
YLR109W	AHP1	0.946135
YLR457C	NBP1	0.945196
YHR041C	SRB2	0.945029
YOR347C	PYK2	0.942818
YBL068W	PRS4	0.942777
YAL034C	FUN19	0.94231
YDR482C	CWC21	0.940942
YPL175W	SPT14	0.940269
YBR266C	SLM6	0.939608
YOR137C	SIA1	0.939164
YOR150W	MRPL23	0.936204
YOR332W	VMA4	0.935241
YDL018C	ERP3	0.933762
YJR034W	PET191	0.932883
YGR254W	ENO1	0.931575
YIL157C	COA1	0.929892
YGL075C	MPS2	0.928296
YIR002C	MPH1	0.927471
YOL035C	YOL035C	0.927282
YPL172C	COX10	0.927153
YOL009C	MDM12	0.921982
YLR460C	YLR460C	0.9205
YPL026C	SKS1	0.919803
YER097W	YER097W	0.91968
YCR060W	TAH1	0.9192
YOR268C	YOR268C	0.918243
YNL084C	END3	0.917413
YMR038C	CCS1	0.916893
YER069W	ARG5,6	0.916669
YDL218W	YDL218W	0.916199
YHR140W	YHR140W	0.915885
YJL164C	TPK1	0.915535
YBR017C	KAP104	0.914579
YNL051W	COG5	0.914556
YNL212W	VID27	0.914533
YLL014W	EMC6	0.913786
YLR180W	SAM1	0.912808
YBR083W	TEC1	0.912651
YLR187W	SKG3	0.911857
YLR150W	STM1	0.91105
YMR030W	RSF1	0.910867
YDL072C	YET3	0.910496
YLR451W	LEU3	0.909446
YML074C	FPR3	0.908558
YPL127C	HHO1	0.90622
YBR243C	ALG7	0.905924
YGL108C	YGL108C	0.905714
YDR357C	CNL1	0.90538
YOL079W	YOL079W	0.905023
YBR289W	SNF5	0.904963
YBR062C	YBR062C	0.904609
YDR371W	CTS2	0.904406
YNL289W	PCL1	0.904338
YLR141W	RRN5	0.903557
YNL049C	SFB2	0.902647
YDR306C	PFU1	0.901274
YNL025C	SSN8	0.900818
YGL055W	OLE1	0.899863
YPL163C	SVS1	0.898799
YBR072W	HSP26	0.896329
YHR083W	SAM35	0.89603
YBR148W	YSW1	0.894989
YJL160C	PIR5	0.893864
YBL002W	HTB2	0.891807
YGR262C	BUD32	0.890608
YPL069C	BTS1	0.889384
YKL023W	SKA1	0.887891
YGL063W	PUS2	0.887592
YBL008W	HIR1	0.887014
YCR011C	ADP1	0.886433
YOR121C	YOR121C	0.88496
YNL217W	PPN2	0.884855
YGR086C	PIL1	0.88466
YFR042W	KEG1	0.88426
YPL108W	YPL108W	0.883787
YLR072W	LAM6	0.882207
YNL154C	YCK2	0.881425
YDR124W	YDR124W	0.879793
YLR254C	NDL1	0.878989
YGR120C	COG2	0.876616
YJL032W	YJL032W	0.875325
YBR200W	BEM1	0.875205
YKR012C	YKR012C	0.874886
YJR038C	YJR038C	0.874839
YJR018W	YJR018W	0.874713
YOR258W	HNT3	0.873384
YGR207C	CIR1	0.873364
YBR203W	COS111	0.873164
YKL109W	HAP4	0.872684
YNL046W	YNL046W	0.872294
YJL155C	FBP26	0.87101
YLR426W	TDA5	0.870757
YDL156W	CMR1	0.87019
YAL053W	FLC2	0.869424
YOR367W	SCP1	0.869319
YBR124W	YBR124W	0.869256
YKL194C	MST1	0.868905
YFR056C	YFR056C	0.868813
YKR045C	YKR045C	0.868585
YEL020C	PXP1	0.867878
YIL091C	UTP25	0.866513
YOR375C	GDH1	0.866028
YAL024C	LTE1	0.865995
YOL007C	CSI2	0.865937
YNL158W	PGA1	0.86458
YAL039C	CYC3	0.863401
YLL019C	KNS1	0.863051
YDL053C	PBP4	0.860351
YOR308C	SNU66	0.860124
YNL241C	ZWF1	0.860122
YHR153C	SPO16	0.859658
YLL003W	SFI1	0.858604
YMR147W	IDO45	0.85817
YAL048C	GEM1	0.857213
YBR043C	QDR3	0.857042
YBR132C	AGP2	0.856252
YCR068W	ATG15	0.855008
YLR144C	ACF2	0.852681
YOR070C	GYP1	0.85076
YNL236W	SIN4	0.850727
YER044C	ERG28	0.850632
YHR095W	YHR095W	0.850424
YMR270C	RRN9	0.84984
YPR050C	YPR050C	0.849076
YEL065W	SIT1	0.849038
YHR097C	Pal2	0.848397
YGL135W	RPL1B	0.84796
YDR272W	GLO2	0.845922
YGL001C	ERG26	0.84523
YDL073W	AHK1	0.842533
YPL141C	FRK1	0.842528
YML001W	YPT7	0.842305
YOR007C	SGT2	0.841439
YFR015C	GSY1	0.841229
YBL020W	RFT1	0.840227
YPR160W	GPH1	0.838485
YJL118W	YJL118W	0.838088
YDR367W	KEI1	0.836378
YDR321W	ASP1	0.836343
YKR092C	SRP40	0.833334
YMR132C	JLP2	0.833076
YDR389W	SAC7	0.831684
YJL196C	ELO1	0.829309
YDR253C	MET32	0.828998
YAR027W	UIP3	0.82891
YOR018W	ROD1	0.828338
YNR070W	PDR18	0.827121
YPL258C	THI21	0.826619
YPR033C	HTS1	0.826603
YMR101C	SRT1	0.826213
YDR332W	IRC3	0.823542
YDR073W	SNF11	0.82284
YPR031W	NTO1	0.822277
YPL137C	GIP3	0.82191
YPL064C	CWC27	0.820725
YJL175W	YJL175W	0.820625
YOL010W	RCL1	0.819624
YPR046W	MCM16	0.8195
YHR043C	DOG2	0.818548
YDL051W	LHP1	0.818487
YHR137W	ARO9	0.816494
YER081W	SER3	0.816316
YGL114W	YGL114W	0.814823
YLR151C	PCD1	0.81281
YLR443W	ECM7	0.812286
YMR053C	STB2	0.812116
YLR143W	DPH6	0.810002
YIL134W	FLX1	0.809712
YKR106W	GEX2	0.808592
YEL024W	RIP1	0.807585
YOR316C	COT1	0.807144
YER006W	NUG1	0.806759
YLR447C	VMA6	0.806215
YLR152C	YLR152C	0.806144
YDL107W	MSS2	0.805455
YKL026C	GPX1	0.804696
YCL063W	VAC17	0.803407
YMR208W	ERG12	0.803127
YKL087C	CYT2	0.802991
YMR288W	HSH155	0.802977
YPR010C	RPA135	0.801531
YPR011C	YPR011C	0.799929
YPR147C	YPR147C	0.799465
YDR261C	EXG2	0.796088
YOR148C	SPP2	0.795288
YGL095C	VPS45	0.794488
YER051W	JHD1	0.793262
YNR005C	YNR005C	0.790943
YOR228C	MCP1	0.790611
YOL041C	NOP12	0.790128
YNL298W	CLA4	0.789642
YNL203C	YNL203C	0.789152
YIR042C	YIR042C	0.788559
YDR140W	MTQ2	0.788342
YMR239C	RNT1	0.78739
YPL164C	MLH3	0.787032
YNL275W	BOR1	0.787032
YGR204W	ADE3	0.784881
YPR154W	PIN3	0.781765
YJR110W	YMR1	0.779971
YDL186W	YDL186W	0.779767
YDR017C	KCS1	0.776899
YDR097C	MSH6	0.776764
YDR457W	TOM1	0.77649
YOR087W	YVC1	0.776415
YOR141C	ARP8	0.774464
YDR294C	DPL1	0.773199
YHL009C	YAP3	0.772594
YHL002W	HSE1	0.772063
YDL164C	CDC9	0.769857
YFL032W	YFL032W	0.768594
YPR127W	YPR127W	0.768451
YDR411C	DFM1	0.7675
YNL018C	YNL018C	0.765538
YGR205W	TDA10	0.765516
YLR169W	YLR169W	0.765011
YHR034C	PIH1	0.764662
YLR104W	LCL2	0.764467
YGR068C	ART5	0.76348
YLL037W	YLL037W	0.762893
YHR161C	YAP1801	0.762305
YHR108W	GGA2	0.761201
YGR106C	VOA1	0.760745
YMR129W	POM152	0.760546
YDR408C	ADE8	0.760373
YBR168W	PEX32	0.76015
YOR186W	YOR186W	0.759389
YKR034W	DAL80	0.758815
YLR205C	HMX1	0.758813
YOR109W	INP53	0.75847
YGR159C	NSR1	0.75792
YPR141C	KAR3	0.757142
YJR039W	MLO127	0.756533
YML089C	YML089C	0.754528
YLR196W	PWP1	0.754477
YHL031C	GOS1	0.754343
YGR139W	YGR139W	0.754303
YOL123W	HRP1	0.754132
YHL046C	PAU13	0.753985
YMR233W	TRI1	0.75277
YPR107C	YTH1	0.751076
YGR247W	CPD1	0.749015
YDR065W	RRG1	0.748219
YBR215W	HPC2	0.746491
YLR421C	RPN13	0.745052
YPL234C	VMA11	0.743854
YML081W	TDA9	0.740314
YDR381W	YRA1	0.740164
YJL097W	PHS1	0.739855
YFR036W	CDC26	0.738331
YNL132W	KRE33	0.738243
YJL142C	IRC9	0.737397
YOR364W	YOR364W	0.736662
YPL048W	CAM1	0.736361
YER014W	HEM14	0.736281
YML087C	AIM33	0.735969
YJR009C	TDH2	0.73551
YHR107C	CDC12	0.73406
YJR014W	TMA22	0.733293
YPL043W	NOP4	0.733232
YKR006C	MRPL13	0.73069
YDR220C	YDR220C	0.730648
YCR067C	SED4	0.730153
YLR429W	CRN1	0.730073
YCL001W	RER1	0.729484
YJL157C	FAR1	0.728326
YLR145W	RMP1	0.726718
YDR193W	YDR193W	0.726149
YDL122W	UBP1	0.724971
YPL031C	PHO85	0.723727
YKR066C	CCP1	0.722818
YHR150W	PEX28	0.722583
YDL028C	MPS1	0.721024
YPL045W	VPS16	0.718222
YJL048C	UBX6	0.717396
YMR259C	TRM732	0.716118
YPL059W	GRX5	0.715495
YGR255C	COQ6	0.715137
YLR346C	CIS1	0.71395
YLR259C	HSP60	0.712432
YFR030W	MET10	0.709899
YOR330C	MIP1	0.709867
YHR084W	STE12	0.70985
YLR326W	YLR326W	0.709261
YCL007C	YCL007C	0.706294
YGR185C	TYS1	0.706093
YBL028C	YBL028C	0.705395
YKL196C	YKT6	0.704182
YBR187W	GDT1	0.704158
YGR130C	YGR130C	0.703271
YOR325W	YOR325W	0.703186
YDL114W	YDL114W	0.70231
YIR009W	MSL1	0.701267
YER143W	DDI1	0.700742
YDR413C	YDR413C	0.700654
YKL041W	VPS24	0.700447
YDR243C	PRP28	0.697815
YHR210C	YHR210C	0.69727
YFR057W	YFR057W	0.696286
YPL032C	SVL3	0.696029
YPR184W	GDB1	0.69552
YPR191W	QCR2	0.695473
YLR182W	SWI6	0.694854
YOR143C	THI80	0.693398
YJR113C	RSM7	0.692356
YPR022C	SDD4	0.689687
YDR245W	MNN10	0.688152
YDL049C	KNH1	0.687494
YNL292W	PUS4	0.687126
YGR158C	MTR3	0.686383
YJL044C	GYP6	0.685187
YNR036C	MRPS12	0.684206
YER151C	UBP3	0.67808
YJL109C	UTP10	0.677698
YKR046C	PLN1	0.675803
YKL072W	STB6	0.675543
YDL151C	BUD30	0.67464
YMR182C	RGM1	0.674219
YIL063C	YRB2	0.670585
YIL068C	SEC6	0.670138
YOR198C	BFR1	0.66875
YPL271W	ATP15	0.667656
YNR037C	RSM19	0.667378
YKR026C	GCN3	0.664285
YOR009W	TIR4	0.663658
YKL112W	ABF1	0.663598
YHR051W	COX6	0.662085
YOR357C	SNX3	0.661752
YGL028C	SCW11	0.660176
YDR239C	YDR239C	0.657426
YLL005C	SPO75	0.657145
YGR121C	MEP1	0.656957
YER121W	YER121W	0.656345
YOR266W	PNT1	0.655959
YGR023W	MTL1	0.655833
YKL220C	FRE2	0.655754
YOR104W	PIN2	0.6554
YNL320W	YNL320W	0.654549
YGR164W	YGR164W	0.653836
YLL025W	PAU17	0.653826
YPL086C	ELP3	0.65353
YMR089C	YTA12	0.653013
YKL221W	MCH2	0.6528
YNL194C	YNL194C	0.652343
YMR293C	HER2	0.651389
YER052C	HOM3	0.651141
YHR048W	YHK8	0.651036
YML070W	DAK1	0.65082
YBR012C	YBR012C	0.650798
YMR218C	TRS130	0.650719
YCL074W	YCL074W	0.650532
YMR215W	GAS3	0.650073
YOR040W	GLO4	0.650029
YKL188C	PXA2	0.649247
YBR031W	RPL4A	0.647385
YPL161C	BEM4	0.647322
YCR094W	CDC50	0.645076
YNL302C	RPS19B	0.643796
YDR372C	VPS74	0.643257
YPR008W	HAA1	0.642698
YLR091W	GEP5	0.642509
YOR031W	YOR031W	0.64182
YOR218C	YOR218C	0.640411
YAL054C	ACS1	0.639961
YFL017C	GNA1	0.639518
YER119C	AVT6	0.638628
YFL001W	DEG1	0.637732
YOR066W	MSA1	0.637651
YGL038C	OCH1	0.636783
YOR322C	LDB19	0.636379
YNL191W	DUG3	0.635207
YBR025C	OLA1	0.631974
YGR075C	PRP38	0.631598
YBL101C	ECM21	0.63044
YGR124W	ASN2	0.629735
YBR052C	RFS1	0.629283
YBR005W	RCR1	0.629024
YDL130W	RPP1B	0.628858
YBR180W	DTR1	0.628813
YOR089C	VPS21	0.627514
YPR092W	YPR092W	0.627285
YHL044W	YHL044W	0.62687
YMR156C	TPP1	0.626824
YML046W	PRP39	0.625652
YLR042C	YLR042C	0.623796
YOL092W	YPQ1	0.623487
YHR180W	YHR180W	0.622832
YDR403W	DIT1	0.622831
YCL076W	YCL076W	0.622701
YMR063W	RIM9	0.622576
YBR194W	AIM4	0.621955
YER178W	PDA1	0.62115
YMR114C	YMR114C	0.621051
YKL209C	STE6	0.620749
YGL059W	PKP2	0.61997
YER038C	KRE29	0.618735
YOR065W	CYT1	0.618424
YJL043W	YJL043W	0.617806
YKR060W	UTP30	0.617676
YOR270C	VPH1	0.617437
YGR173W	RBG2	0.615431
YBL060W	YEL1	0.613231
YPL104W	MSD1	0.610608
YBR014C	GRX7	0.610538
YLR198C	YLR198C	0.610363
YJL007C	YJL007C	0.610196
YKL111C	YKL111C	0.609202
YGR063C	SPT4	0.608824
YDR120C	TRM1	0.60878
YMR149W	SWP1	0.607646
YLR204W	QRI5	0.60742
YLL061W	MMP1	0.606792
YHR146W	CRP1	0.606418
YER036C	ARB1	0.60591
YJL046W	AIM22	0.603752
YOR129C	AFI1	0.602769
YBR108W	AIM3	0.602531
YDR208W	MSS4	0.600296
YBR144C	YBR144C	0.599818
YJR041C	URB2	0.599447
YNR043W	MVD1	0.599279
YCR083W	TRX3	0.597063
YPR075C	OPY2	0.596957
YNL276C	YNL276C	0.596662
YER042W	MXR1	0.596548
YML119W	YML119W	0.595437
YNR034W	SOL1	0.594924
YGR283C	YGR283C	0.593584
YGL080W	MPC1	0.59176
YOR331C	YOR331C	0.591543
YNL291C	MID1	0.590783
YDR326C	YSP2	0.59029
YGL064C	MRH4	0.588868
YGR067C	YGR067C	0.588744
YPL118W	MRP51	0.58615
YDR460W	TFB3	0.585805
YLR273C	PIG1	0.584844
YOR072W	YOR072W	0.583772
YGR015C	EAT1	0.583331
YOR037W	CYC2	0.582606
YNL138W	SRV2	0.581342
YDL241W	YDL241W	0.581117
YLL031C	GPI13	0.578062
YPL196W	OXR1	0.577587
YKR024C	DBP7	0.577462
YNL319W	YNL319W	0.576189
YBR234C	ARC40	0.575374
YMR170C	ALD2	0.574841
YOR326W	MYO2	0.574689
YPL052W	OAZ1	0.573791
YDR423C	CAD1	0.573754
YNL177C	MRPL22	0.570766
YBL031W	SHE1	0.566664
YIL159W	BNR1	0.566528
YFR054C	YFR054C	0.564457
YMR211W	DML1	0.564216
YIL002C	INP51	0.563483
YGL218W	YGL218W	0.562515
YLR130C	ZRT2	0.562262
YML050W	AIM32	0.56166
YNL322C	KRE1	0.561468
YNL204C	SPS18	0.561401
YOR344C	TYE7	0.561056
YKL075C	YKL075C	0.56069
YHR186C	KOG1	0.560435
YDL154W	MSH5	0.560373
YGL181W	GTS1	0.559688
YMR222C	FSH2	0.55958
YKL039W	PTM1	0.558706
YPL072W	UBP16	0.55772
YML108W	YML108W	0.557468
YKL062W	MSN4	0.557365
YBR160W	CDC28	0.556719
YDL184C	RPL41A	0.55657
YLR456W	YLR456W	0.555408
YPR013C	CMR3	0.553771
YBR247C	ENP1	0.55336
YDR313C	PIB1	0.551351
YGL021W	ALK1	0.549772
YDR189W	SLY1	0.546847
YER011W	TIR1	0.546105
YOR234C	RPL33B	0.544264
YMR006C	PLB2	0.541055
YER158C	YER158C	0.539761
YIL036W	CST6	0.537615
YGR183C	QCR9	0.537516
YOL134C	YOL134C	0.537288
YNL211C	MRX7	0.536442
YBR051W	YBR051W	0.53483
YER137C	YER137C	0.534729
YHR126C	ANS1	0.534364
YDR520C	URC2	0.53364
YFR025C	HIS2	0.533246
YHL036W	MUP3	0.530401
YPR166C	MRP2	0.530187
YHR080C	LAM4	0.52955
YNL316C	PHA2	0.529155
YML061C	PIF1	0.52858
YLR190W	MMR1	0.526395
YDR159W	SAC3	0.52627
YGL197W	MDS3	0.525907
YGR028W	MSP1	0.525066
YBL084C	CDC27	0.524723
YNL269W	BSC4	0.524187
YDR114C	YDR114C	0.520744
YPR168W	NUT2	0.519947
YDL063C	SYO1	0.519461
YIL060W	YIL060W	0.51903
YAL031C	GIP4	0.518718
YNL028W	YNL028W	0.517783
YER152C	YER152C	0.517064
YDR241W	BUD26	0.516626
YHR136C	SPL2	0.516162
YMR310C	YMR310C	0.516141
YBR034C	HMT1	0.514114
YER118C	SHO1	0.513379
YGL076C	RPL7A	0.513358
YLR452C	SST2	0.512029
YBR090C	YBR090C	0.511557
YDR354W	TRP4	0.510096
YLR348C	DIC1	0.50917
YKR028W	SAP190	0.508918
YDR417C	YDR417C	0.507729
YDL032W	YDL032W	0.506766
YAL015C	NTG1	0.506732
YPL152W	RRD2	0.50597
YCR015C	CTO1	0.504734
YGR089W	NNF2	0.5034
YGR020C	VMA7	0.501638
YFR008W	FAR7	0.49998
YBR211C	AME1	0.49925
YER061C	CEM1	0.49907
YMR210W	MGL2	0.498558
YDR365C	ESF1	0.497086
YGR065C	VHT1	0.495448
YPR043W	RPL43A	0.494371
YPL091W	GLR1	0.491528
YLR126C	YLR126C	0.491131
YEL052W	AFG1	0.489821
YHR066W	SSF1	0.489389
YDL169C	UGX2	0.48908
YKL205W	LOS1	0.488775
YKR002W	PAP1	0.488402
YOR242C	SSP2	0.487152
YMR007W	YMR007W	0.486298
YNL092W	YNL092W	0.485348
YPR055W	SEC8	0.484678
YKL155C	RSM22	0.482457
YOR025W	HST3	0.482221
YGR288W	MAL13	0.482099
YOR140W	SFL1	0.481512
YGL163C	RAD54	0.481119
YDL054C	MCH1	0.48099
YIL076W	SEC28	0.480638
YER040W	GLN3	0.479772
YGR234W	YHB1	0.479337
YFL044C	OTU1	0.479017
YBL099W	ATP1	0.478626
YMR165C	PAH1	0.478619
YDR263C	DIN7	0.476894
YNL242W	ATG2	0.476341
YMR244W	YMR244W	0.473943
YER149C	PEA2	0.473606
YLR061W	RPL22A	0.47232
YGL208W	SIP2	0.47213
YOR192C	THI72	0.471152
YOL061W	PRS5	0.469916
YDL192W	ARF1	0.46961
YHR018C	ARG4	0.469584
YMR039C	SUB1	0.468435
YKR027W	BCH2	0.468275
YGL074C	YGL074C	0.467786
YOL006C	TOP1	0.466727
YDL142C	CRD1	0.466311
YLL002W	RTT109	0.46569
YFR014C	CMK1	0.465652
YOL067C	RTG1	0.465609
YNL015W	PBI2	0.465519
YBR050C	REG2	0.464716
YJL051W	IRC8	0.463012
YKR001C	VPS1	0.46268
YLR052W	IES3	0.462021
YER084W	YER084W	0.461723
YNL136W	EAF7	0.460846
YGR136W	LSB1	0.459778
YNR050C	LYS9	0.45903
YJL090C	DPB11	0.458992
YLR148W	PEP3	0.458648
YEL023C	YEL023C	0.457586
YLR014C	PPR1	0.456039
YDR258C	HSP78	0.453798
YJR147W	HMS2	0.45275
YPL199C	YPL199C	0.451953
YPL060W	MFM1	0.451876
YHR179W	OYE2	0.451301
YMR195W	ICY1	0.450162
YNL052W	COX5A	0.449967
YMR121C	RPL15B	0.449044
YJR144W	MGM101	0.448826
YPL232W	SSO1	0.448262
YKL176C	LST4	0.447387
YMR299C	DYN3	0.446862
YGL008C	PMA1	0.446838
YHR076W	PTC7	0.446827
YPR169W	JIP5	0.44591
YML073C	RPL6A	0.445854
YER010C	YER010C	0.445415
YER020W	GPA2	0.444784
YDL155W	CLB3	0.444577
YBR092C	PHO3	0.443357
YNL101W	AVT4	0.442817
YGR054W	YGR054W	0.441996
YKL069W	YKL069W	0.439091
YLL027W	ISA1	0.439064
YJL075C	APQ13	0.43898
YMR083W	ADH3	0.438805
YJR015W	YJR015W	0.437895
YNL220W	ADE12	0.437492
YDR078C	SHU2	0.437348
YOR229W	WTM2	0.434858
YBR271W	EFM2	0.434722
YLR068W	FYV7	0.434544
YKL144C	RPC25	0.434274
YNL001W	DOM34	0.432745
YCR091W	KIN82	0.430956
YPR171W	BSP1	0.429742
YNL225C	CNM67	0.429508
YPL261C	YPL261C	0.42923
YPL222W	FMP40	0.427167
YLR069C	MEF1	0.426531
YNL190W	YNL190W	0.426308
YGR270W	YTA7	0.426112
YOL141W	PPM2	0.425939
YLR228C	ECM22	0.425356
YKL193C	SDS22	0.424986
YHR014W	SPO13	0.423895
YKR078W	YKR078W	0.423274
YER068W	MOT2	0.422965
YPL159C	PET20	0.422865
YJR137C	MET5	0.42233
YPR003C	YPR003C	0.421764
YDR454C	GUK1	0.420925
YMR176W	ECM5	0.420785
YLL024C	SSA2	0.420366
YPR089W	YPR089W	0.420201
YNL295W	MRX6	0.420075
YCR019W	MAK32	0.41996
YNL079C	TPM1	0.419734
YMR322C	SNO4	0.419578
YJR069C	HAM1	0.418995
YFR023W	PES4	0.417366
YOR291W	YPK9	0.417197
YGL132W	YGL132W	0.416259
YLR384C	IKI3	0.41545
YNL035C	YNL035C	0.415371
[truncated: 3,928 more rows]
